# Supplementary material for: Meta-analysis of the clinical performance of commercial SARS-CoV-2 nucleic acid and antibody tests up to 22 August 2020
Source: Euro Surveill. 2021 Nov 11;26(45):2001675. doi: 10.2807/1560-7917.ES.2021.26.45.2001675 (PMC8646979; doi:10.2807/1560-7917.ES.2021.26.45.2001675)
Supplement: Supplement1 [file 20-01675_vanWALLE_Supplement1.xlsx]

## Sheet: Disclaimer
This supplementary material is hosted by Eurosurveillance as supporting information alongside the article Meta-analysis of the clinical performance of commercial SARS-CoV-2 nucleic acid and antibody tests up to 22 August 2020 on behalf of the authors who remain responsible for the accuracy and appropriateness of the content. The same standards for ethics, copyright, attributions and permissions a…

## Sheet: Table1_Countries
Country	NStudies	PCR	CLIA	ELISA	LFIA	Other	Total
Australia (AU)	0/3	125/59	0/0	209/0	1511/1012	0/0	1845/1071
Austria (AT)	0/5	115/75	195/2308	421/0	220/0	0/0	951/2383
Belgium (BE)	3/6	22/6	1192/1031	957/922	3934/2985	287/254	6392/5198
Brazil (BR)	0/1	0/0	0/0	0/0	0/100	0/0	0/100
Canada (CA)	0/1	0/0	84/150	185/150	499/450	0/0	768/750
China (CN)	0/17	364/0	3659/1572	1494/726	1038/557	0/0	6555/2855
Croatia (HR)	1/0	168/271	0/0	0/0	0/0	0/0	168/271
Cyprus (CY)	1/0	6/466	0/0	0/0	0/0	0/0	6/466
Denmark (DK)	0/2	0/0	1495/4421	195/1403	126/62	0/0	1816/5886
Ecuador (EC)	0/1	33/21	0/0	0/0	0/0	0/0	33/21
Finland (FI)	1/3	121/75	0/82	64/238	0/242	0/0	185/637
France (FR)	6/13	567/324	173/165	515/154	1160/486	154/625	2569/1754
Germany (DE)	0/9	85/200	643/1597	508/568	32/13	0/0	1268/2378
Greece (GR)	2/0	0/0	0/0	139/20	0/0	0/0	139/20
Hong Kong Special Administrative Region (HK)	0/1	72/114	0/0	0/0	0/0	0/0	72/114
Italy (IT)	0/10	0/0	139/37	531/203	60/97	0/0	730/337
Japan (JP)	0/5	340/435	0/0	0/0	735/245	98/111	1173/791
Luxembourg (LU)	1/0	0/0	0/0	235/218	0/0	0/0	235/218
Netherlands (NL)	2/4	253/210	415/1177	2107/3449	2336/1642	0/0	5111/6478
Norway (NO)	0/1	0/0	0/0	0/0	207/0	0/0	207/0
Poland (PL)	6/0	390/662	0/0	0/0	0/0	0/0	390/662
Portugal (PT)	3/0	0/0	0/0	0/0	22/28	0/0	22/28
Singapore (SG)	0/2	0/0	202/878	0/0	0/0	0/0	202/878
Slovenia (SI)	1/1	168/641	0/0	0/0	0/0	0/0	168/641
South Korea (KR)	0/1	0/0	0/0	0/0	140/158	0/0	140/158
Spain (ES)	0/4	0/0	0/0	0/124	806/566	0/0	806/690
Sweden (SE)	1/2	39/4	58/113	0/0	78/248	0/0	175/365
Switzerland (CH)	0/6	1920/3816	0/0	312/50	129/50	100/200	2461/4116
Taiwan (TW)	0/1	0/0	0/0	0/0	129/0	0/0	129/0
United Kingdom (UK)	0/17	15/1710	1975/5247	65/0	412/200	0/0	2467/7157
United States (US)	0/35	2273/2628	1260/4164	794/769	5446/11140	587/1295	10360/19996
Total	28/151	7076/11717	11490/22942	8731/8994	19020/20281	1226/2485	47543/66419

## Sheet: Table2_SensSpec
Category	Test	Target	CasePopulation	Sensitivity	Specificity	SensValue	SensCI_Width	SensI2	SensHeterogeneity	HasGoodSensAndCI	SpecValue	SpecCI_Width	SpecI2	SpecHeterogeneity	HasGoodSpecAndCI
Ab (CLIA)	Abbott, SARS-CoV-2 IgG assay on Architect	IgG	hospitalised	95.9 (93.4-97.5)b n=368 BE, CA, NL, UK, US(3)	99.5 (99.3-99.6)b n=8243 AT, BE(2), CA, DE(2), DK, FI, FR(3), IT, NL, SE, SG, UK(3), US(8)	95.9	4.1	0	LOW	1	99.5	0.3	31	LOW	1
Ab (CLIA)	Abbott, SARS-CoV-2 IgG assay on Architect	IgG	mild/asymptomatic	88.5 (84.6-91.5)x n=331 NL, UK(2), US	same as above	88.5	6.9	40.6	LOW	0	99.5	0.3	31	LOW	1
Ab (CLIA)	Abbott, SARS-CoV-2 IgG assay on Architect	IgG	unk	92.0 (90.4-93.3) n=1332 AT, BE, DE, DK, FI, FR(2), SE, SG, UK(2), US(4)	same as above	92	2.9	33	LOW	0	99.5	0.3	31	LOW	1
Ab (LFIA, POC)	Anhui Deep Blue Medical Technology, COVID-19 (SARS-CoV-2) IgG/IgM Antibody Test Kit	IgG	na	nd	99.4 (96.5-99.9)b n=158 CA, US					0	99.4	3.4	0	LOW	1
Ab (ELISA)	Beijing Wantai Biological Pharmacy Enterprise, Wantai SARS-CoV-2 IgM ELISA	IgM	hospitalised	92.8 (88.3-95.7)x* n=195 CN(2), NL	98.7 (98.0-99.1)b n=1505 CN(2), DK, NL(2)	92.8	7.4	61	MODERATE	0	98.7	1.1	48	LOW	1
Ab (ELISA)	Beijing Wantai Biological Pharmacy Enterprise, Wantai SARS-CoV-2 total Ab ELISA	total Ab	hospitalised	97.5 (95.9-98.5)*b n=603 CN(2), DE, DK, NL	99.5 (99.2-99.7)b n=3097 CN(2), DE, DK(2), FR(2), NL(3)	97.5	2.6	71.2	MODERATE	1	99.5	0.5	0	LOW	1
Ab (ELISA)	Beijing Wantai Biological Pharmacy Enterprise, Wantai SARS-CoV-2 total Ab ELISA	total Ab	unk	97.5 (94.9-98.8)b n=279 AT, DK, FR	same as above	97.5	3.9	0	LOW	1	99.5	0.5	0	LOW	1
Ab (ELISA)	Bio-Rad, Platelia SARS-CoV-2 Total Ab	total Ab	na	nd	96.4 (93.3-98.1) n=250 BE, FR, LU, NL					0	96.4	4.8	5.4	LOW	0
Ab (LFIA, POC)	CTK Biotech, OnSite COVID-19 IgG/IgM Rapid Test	IgG	na	nd	98.6 (95.2-99.6)b n=148 AU, NL					0	98.6	4.4	0	LOW	1
Ab (CLIA)	DiaSorin, Liaison XL S1/S2 IgG chemiluminescence immunoassay	IgG	hospitalised	92.9 (89.6-95.2)x* n=324 CA, DE, NL	97.7 (97.3-98.0)* n=5994 AT, BE(2), CA, DE(3), DK, FI, FR, NL(2), SE, UK, US(2)	92.9	5.6	73.6	MODERATE	0	97.7	0.7	67.6	MODERATE	0
Ab (CLIA)	DiaSorin, Liaison XL S1/S2 IgG chemiluminescence immunoassay	IgG	mild/asymptomatic	81.9 (76.3-86.3)x n=226 NL, UK	same as above	81.9	10	0	LOW	0	97.7	0.7	67.6	MODERATE	0
Ab (CLIA)	DiaSorin, Liaison XL S1/S2 IgG chemiluminescence immunoassay	IgG	unk	90.9 (88.9-92.6)** n=967 AT(2), BE(2), DK, SE, UK, US	same as above	90.9	3.7	80.5	HIGH	0	97.7	0.7	67.6	MODERATE	0
Ab (CLIA)	Diazyme Laboratories, DZ-Lite SARS-CoV-2 IgM and IgG CLIA	IgG	unk	95.3 (84.5-98.7)x n=43 US(2)	99.0 (97.5-99.6)b n=414 US(2)	95.3	14.2	0	LOW	0	99	2.1	0	LOW	1
Ab (CLIA)	Diazyme Laboratories, DZ-Lite SARS-CoV-2 IgM and IgG CLIA	IgG or IgM	unk	100.0 (91.8-100.0)x n=43 US(2)	98.6 (96.9-99.3)b n=414 US(2)	100	8.2	0	LOW	0	98.6	2.4	0	LOW	1
Ab (CLIA)	Diazyme Laboratories, DZ-Lite SARS-CoV-2 IgM and IgG CLIA	IgM	unk	90.7 (78.4-96.3)x n=43 US(2)	99.5 (98.3-99.9)b n=414 US(2)	90.7	17.9	0	LOW	0	99.5	1.6	0	LOW	1
Ab (LFIA, POC)	Dynamiker Biotechnology Tianjin, 2019 nCoV IgG/IgM Rapid test	IgG or IgM	hospitalised	100.0 (89.0-100.0)x n=31 BE, DK	97.6 (94.8-98.9) n=248 BE, DK, SE	100	11	0	LOW	0	97.6	4.1	37.8	LOW	0
Ab (LFIA, POC)	Dynamiker Biotechnology Tianjin, 2019 nCoV IgG/IgM Rapid test	IgG or IgM	unk	89.0 (79.8-94.3)x** n=73 SE, TW	same as above	89	14.5	78.9	HIGH	0	97.6	4.1	37.8	LOW	0
Ab (ELISA)	Epitope Diagnostics, EPI-KT-1032 Coronavirus COVID-19 IgG ELISA Kit	IgG	hospitalised	94.0 (86.7-97.4)x* n=83 CA, NL, US	97.6 (96.7-98.3)* n=1451 AT, CA, DE(2), NL, UK, US(3)	94	10.7	71.2	MODERATE	0	97.6	1.6	73.1	MODERATE	0
Ab (ELISA)	Epitope Diagnostics, EPI-KT-1032 Coronavirus COVID-19 IgG ELISA Kit	IgG	mild/asymptomatic	74.8 (65.8-82.0)x** n=107 NL, US	same as above	74.8	16.2	79.6	HIGH	0	97.6	1.6	73.1	MODERATE	0
Ab (ELISA)	Epitope Diagnostics, EPI-KT-1032 Coronavirus COVID-19 IgG ELISA Kit	IgG	unk	96.0 (90.1-98.4)x* n=99 AT, DE, US	same as above	96	8.3	51.9	MODERATE	0	97.6	1.6	73.1	MODERATE	0
Ab (ELISA)	Epitope Diagnostics, EPI-KT-1033 Coronavirus COVID-19 IgM ELISA Kit	IgM	hospitalised	95.5 (78.2-99.2)x* n=22 CA, NL	98.1 (97.0-98.9)b n=810 AT, CA, NL, US	95.5	21	59.8	MODERATE	0	98.1	1.9	0	LOW	1
Ab (ELISA)	Epitope Diagnostics, EPI-KT-1033 Coronavirus COVID-19 IgM ELISA Kit	IgM	unk	83.3 (70.4-91.3)x* n=48 AT, US	same as above	83.3	20.9	53.9	MODERATE	0	98.1	1.9	0	LOW	1
Ab (ELISA)	Euroimmun Medizinische Labordiagnostika, Anti-SARS-CoV-2 IgA S1 ELISA	IgA	hospitalised	96.0 (92.5-97.9)x n=224 BE(2), CA, DK, FI, FR, GR, NL	86.7 (84.9-88.3)** n=1459 AU, BE(2), CA, DK, ES, FI(2), FR(2), GR, LU, NL(2), US	96	5.4	0	LOW	0	86.7	3.4	77.6	HIGH	0
Ab (ELISA)	Euroimmun Medizinische Labordiagnostika, Anti-SARS-CoV-2 IgA S1 ELISA	IgA	mild/asymptomatic	67.2 (55.0-77.4)x n=64 FI, NL	same as above	67.2	22.4	0	LOW	0	86.7	3.4	77.6	HIGH	0
Ab (ELISA)	Euroimmun Medizinische Labordiagnostika, Anti-SARS-CoV-2 IgA S1 ELISA	IgA	unk	94.8 (90.9-97.1)x n=212 AU, BE, FR, US	same as above	94.8	6.2	0	LOW	0	86.7	3.4	77.6	HIGH	0
Ab (ELISA)	Euroimmun Medizinische Labordiagnostika, Anti-SARS-CoV-2 IgG S1 ELISA	IgG	hospitalised	92.6 (89.7-94.7) n=431 BE(3), CA, CH(2), DE, DK, FI, FR, GR, NL, US	97.9 (97.4-98.3) n=3954 AU, BE(3), CA, CH(2), DE(6), DK(2), ES, FI(2), FR(3), GR, LU, NL(2), US(5)	92.6	5	0	LOW	0	97.9	0.9	41	LOW	0
Ab (ELISA)	Euroimmun Medizinische Labordiagnostika, Anti-SARS-CoV-2 IgG S1 ELISA	IgG	mild/asymptomatic	79.5 (71.9-85.5)x** n=132 CH, FI, NL, US	same as above	79.5	13.6	83	HIGH	0	97.9	0.9	41	LOW	0
Ab (ELISA)	Euroimmun Medizinische Labordiagnostika, Anti-SARS-CoV-2 IgG S1 ELISA	IgG	unk	89.0 (86.7-91.0)* n=785 AT, AU, BE, DE(2), DK, FR, UK, US(2)	same as above	89	4.3	66.6	MODERATE	0	97.9	0.9	41	LOW	0
Ab (LFIA, POC)	Getein Biotech, One Step Test for Novel Coronavirus (2019-nCoV) IgM/IgG Antibody (Colloidal Gold)	IgG	na	nd	100.0 (96.9-100.0)b n=120 CA, US					0	100	3.1	0	LOW	1
Ab (LFIA, POC)	Getein Biotech, One Step Test for Novel Coronavirus (2019-nCoV) IgM/IgG Antibody (Colloidal Gold)	IgG or IgM	na	nd	99.2 (95.4-99.9)b n=120 CA, US					0	99.2	4.5	0	LOW	1
Ab (LFIA, POC)	Getein Biotech, One Step Test for Novel Coronavirus (2019-nCoV) IgM/IgG Antibody (Colloidal Gold)	IgM	na	nd	99.2 (95.4-99.9)b n=120 CA, US					0	99.2	4.5	0	LOW	1
Ab (LFIA, POC)	Guangzhou Wondfo Biotech, Wondfo SARS-CoV-2 Antibody Test	IgG or IgM	unk	88.0 (82.6-92.0)x** n=184 AU, ES, TW, US	99.3 (98.3-99.7)b n=605 AU, BR, ES, US(2)	88	9.4	79.9	HIGH	0	99.3	1.4	0	LOW	1
Ab (LFIA, POC)	Hangzhou Alltest Biotech, 2019-nCoV IgG/IgM Rapid Test Cassette	IgG	unk	88.7 (81.6-93.3)x n=115 AU, ES	100.0 (98.5-100.0)b n=254 AU, ES(2)	88.7	11.7	0	LOW	0	100	1.5	0	LOW	1
Ab (LFIA, POC)	Hangzhou Alltest Biotech, 2019-nCoV IgG/IgM Rapid Test Cassette	IgG or IgM	unk	92.3 (87.2-95.4)x n=168 AU, ES, TW	96.7 (93.8-98.2) n=269 AU, DK, ES(2)	92.3	8.2	0	LOW	0	96.7	4.4	29.4	LOW	0
Ab (LFIA, POC)	Hangzhou Alltest Biotech, 2019-nCoV IgG/IgM Rapid Test Cassette	IgM	unk	21.7 (15.2-30.1)x** n=115 AU, ES	97.2 (94.4-98.7) n=254 AU, ES(2)	21.7	14.9	89.6	HIGH	0	97.2	4.3	20.3	LOW	0
Ab (LFIA, POC)	Innovita Biological Technology, 2019-nCoV Ab Test (Colloidal Gold)	IgG	hospitalised	86.9 (76.2-93.2)x n=61 CA, JP	100.0 (98.5-100.0)b n=258 CA, JP, US	86.9	17	16.1	LOW	0	100	1.5	0	LOW	1
Ab (LFIA, POC)	Innovita Biological Technology, 2019-nCoV Ab Test (Colloidal Gold)	IgM	hospitalised	75.4 (63.3-84.5)x** n=61 CA, JP	98.4 (96.1-99.4)b n=258 CA, JP, US	75.4	21.2	89	HIGH	0	98.4	3.3	28	LOW	1
Ab (ELISA)	Mikrogen Diagnostik, recomWell SARS-CoV-2 IgG	IgG	na	nd	96.4 (94.2-97.8) n=445 BE, DE, NL					0	96.4	3.6	0	LOW	0
Ab (ELISA)	NovaTec Immundiagnostica, NovaLisa SARS-CoV-2 IgA ELISA	IgA	hospitalised	88.7 (78.5-94.4)x n=62 BE(2)	95.2 (92.1-97.1)* n=293 BE(2), IT, NL	88.7	15.9	35.4	LOW	0	95.2	5	62.5	MODERATE	0
Ab (ELISA)	NovaTec Immundiagnostica, NovaLisa SARS-CoV-2 IgG ELISA	IgG	hospitalised	91.9 (82.5-96.5)x n=62 BE(2)	97.3 (94.7-98.6) n=293 BE(2), IT, NL	91.9	14	0	LOW	0	97.3	3.9	0	LOW	0
Ab (ELISA)	NovaTec Immundiagnostica, NovaLisa SARS-CoV-2 IgM ELISA	IgM	hospitalised	43.5 (31.9-55.9)x** n=62 BE(2)	99.0 (97.0-99.7)b n=293 BE(2), IT, NL	43.5	24	84.9	HIGH	0	99	2.7	0	LOW	1
Ab (CLIA)	Ortho Clinical Diagnostics, VITROS Immunodiagnostic Products Anti-SARS-CoV-2 IgG	IgG	unk	93.4 (89.4-96.0)x n=227 DK, UK	99.7 (99.3-99.9)b n=1420 DK, UK, US	93.4	6.6	0	LOW	0	99.7	0.6	0	LOW	1
Ab (CLIA)	Ortho Clinical Diagnostics, VITROS Immunodiagnostic Products Anti-SARS-CoV-2 Total Ab	total Ab	na	nd	100.0 (99.5-100.0)b n=732 DK, US					0	100	0.5	33.8	LOW	1
Ab (CLIA)	Roche, Elecsys Anti-SARS-CoV-2	total Ab	hospitalised	85.7 (75.7-92.1)x n=70 CA, DE, NL	99.8 (99.7-99.9)b n=7833 AT, BE(3), CA, DE(5), DK, LU, NL, SE, SG, UK(2), US(5)	85.7	16.4	23.3	LOW	0	99.8	0.2	16.5	LOW	1
Ab (CLIA)	Roche, Elecsys Anti-SARS-CoV-2	total Ab	mild/asymptomatic	91.7 (84.4-95.7)x* n=96 NL, UK	same as above	91.7	11.3	74.5	MODERATE	0	99.8	0.2	16.5	LOW	1
Ab (CLIA)	Roche, Elecsys Anti-SARS-CoV-2	total Ab	unk	94.7 (93.3-95.7)* n=1351 AT(2), BE(3), DE(2), DK, SE, SG, UK(2), US(2)	same as above	94.7	2.4	50.3	MODERATE	0	99.8	0.2	16.5	LOW	1
Ab (LFIA, POC)	SD BioSensor, Standard Q COVID-19 IgM/IgG Duo	IgG	na	nd	99.8 (99.3-99.9)*b n=1254 US(2)					0	99.8	0.6	67.1	MODERATE	1
Ab (LFIA, POC)	SD BioSensor, Standard Q COVID-19 IgM/IgG Duo	IgM	na	nd	98.8 (98.0-99.3)b n=1256 US(2)					0	98.8	1.3	0	LOW	1
Ab (CLIA)	Shenzhen New Industries Biomedical Engineering (SNIBE), Maglumi 2019-nCoV (SARS-CoV-2) IgG/IgM kit	IgG	hospitalised	93.4 (85.5-97.2)x* n=76 BE(2)	97.6 (96.8-98.3)** n=1744 BE(2), CN(2), DK	93.4	11.7	60.3	MODERATE	0	97.6	1.5	93	HIGH	0
Ab (CLIA)	Shenzhen New Industries Biomedical Engineering (SNIBE), Maglumi 2019-nCoV (SARS-CoV-2) IgG/IgM kit	IgG	unk	91.1 (89.2-92.6)** n=1084 CN, DK	same as above	91.1	3.4	97.2	HIGH	0	97.6	1.5	93	HIGH	0
Ab (CLIA)	Shenzhen New Industries Biomedical Engineering (SNIBE), Maglumi 2019-nCoV (SARS-CoV-2) IgG/IgM kit	IgG or IgM	hospitalised	96.1 (89.0-98.6)x n=76 BE(2)	98.6 (96.4-99.5)b n=285 BE(3)	96.1	9.6	0	LOW	0	98.6	3.1	34	LOW	1
Ab (CLIA)	Shenzhen New Industries Biomedical Engineering (SNIBE), Maglumi 2019-nCoV (SARS-CoV-2) IgG/IgM kit	IgM	hospitalised	93.4 (85.5-97.2)x* n=76 BE(2)	99.2 (98.7-99.5)**b n=1756 BE(2), CN(2), DK	93.4	11.7	60.3	MODERATE	0	99.2	0.8	84.3	HIGH	1
Ab (CLIA)	Shenzhen New Industries Biomedical Engineering (SNIBE), Maglumi 2019-nCoV (SARS-CoV-2) IgG/IgM kit	IgM	unk	67.8 (65.0-70.5)x** n=1084 CN, DK	same as above	67.8	5.5	98.8	HIGH	0	99.2	0.8	84.3	HIGH	1
Ab (CLIA)	Shenzhen Yahuilong (YHLO) Biotech, SARS-CoV-2 IgG/IgM antibody detection kit	IgG	na	nd	99.0 (98.3-99.4)b n=1313 CN(2), DK, IT					0	99	1.1	6.2	LOW	1
Ab (CLIA)	Shenzhen Yahuilong (YHLO) Biotech, SARS-CoV-2 IgG/IgM antibody detection kit	IgM	na	nd	98.7 (97.9-99.2)**b n=1314 CN(2), DK, IT					0	98.7	1.3	81.4	HIGH	1
Ab (CLIA)	Siemens, Healthineers SARS-CoV-2 Total Assay on Atellica/ADVIA Centaur	total Ab	unk	96.7 (95.2-97.8)**b n=757 DE, DK, UK	99.8 (99.5-99.9)b n=2108 DE(2), DK, UK	96.7	2.6	79.2	HIGH	1	99.8	0.4	0	LOW	1
Ab (LFIA, POC)	SureScreen Diagnostic, Covid-19 IgG/IgM Rapid Test Cassette	IgG	na	nd	99.0 (96.4-99.7)b n=198 BE, NL					0	99	3.3	0	LOW	1
Ab (LFIA, POC)	VivaChek Biotech, VivaDiag COVID-19 IgM/IgG Rapid Test	IgG	unk	78.9 (69.7-85.9)x n=95 AU, US	98.2 (96.1-99.2)b n=334 AU, BE, IT, NL, US	78.9	16.2	0	LOW	0	98.2	3.1	7.2	LOW	1
Ab (LFIA, POC)	VivaChek Biotech, VivaDiag COVID-19 IgM/IgG Rapid Test	IgG or IgM	hospitalised	100.0 (89.0-100.0)x n=31 BE, NL	97.5 (95.2-98.7) n=324 AU, BE, IT, US	100	11	0	LOW	0	97.5	3.5	21.9	LOW	0
Ab (LFIA, POC)	VivaChek Biotech, VivaDiag COVID-19 IgM/IgG Rapid Test	IgG or IgM	unk	80.0 (70.9-86.8)x n=95 AU, US	same as above	80	15.9	0	LOW	0	97.5	3.5	21.9	LOW	0
Ab (LFIA, POC)	VivaChek Biotech, VivaDiag COVID-19 IgM/IgG Rapid Test	IgM	unk	80.0 (70.9-86.8)x n=95 AU, US	97.8 (95.6-98.9) n=324 AU, BE, IT, US	80	15.9	0	LOW	0	97.8	3.3	22.2	LOW	0
Ab (LFIA, POC)	Xiamen Biotime Biotechnology, SARS-CoV-2 IgG/IgM Rapid Qualitative Test Kit	IgG	na	nd	98.0 (94.3-99.3)b n=150 FI, US					0	98	5	0	LOW	1
Ab (CLIA)	Xiamen Innodx Biotech, Antibody test kit for 2019-nCoV	IgG or IgM	na	nd	99.3 (98.0-99.8)b n=430 CN(2)					0	99.3	1.8	0	LOW	1
Ab (LFIA, POC)	Zhejiang Orient Gene Biotech, COVID-19 IgG/IgM Rapid Test Cassette	IgG	hospitalised	96.7 (91.7-98.7)x n=120 BE, CH, NL	97.7 (96.1-98.7) n=568 BE, CH, FR, NL, SE	96.7	7	0	LOW	0	97.7	2.6	47	LOW	0
Ab (LFIA, POC)	Zhejiang Orient Gene Biotech, COVID-19 IgG/IgM Rapid Test Cassette	IgG	unk	92.4 (85.1-96.3)x n=92 FR, SE	same as above	92.4	11.2	0	LOW	0	97.7	2.6	47	LOW	0
Ab (LFIA, POC)	Zhejiang Orient Gene Biotech, COVID-19 IgG/IgM Rapid Test Cassette	IgM	hospitalised	86.0 (77.5-91.6)x n=93 BE, NL	98.4 (96.3-99.3)b n=308 BE, FR, SE	86	14.1	0	LOW	0	98.4	3	30.9	LOW	1
Ab (LFIA, POC)	Zhejiang Orient Gene Biotech, COVID-19 IgG/IgM Rapid Test Cassette	IgM	unk	82.6 (73.6-89.0)x* n=92 FR, SE	same as above	82.6	15.4	68.4	MODERATE	0	98.4	3	30.9	LOW	1
Ab (LFIA, POC)	Zhuhai Livzon Pharmaceutical Group, Diagnostic Kit for IgM / IgG Antibody to Coronavirus (SARS-CoV-2) (Lateral Flow)	IgG	hospitalised	86.4 (80.3-90.9)x n=162 CN(2), FR	98.0 (94.3-99.3)b n=150 CN, FR, US	86.4	10.6	21	LOW	0	98	5	6.3	LOW	1
Ab (LFIA, POC)	Zhuhai Livzon Pharmaceutical Group, Diagnostic Kit for IgM / IgG Antibody to Coronavirus (SARS-CoV-2) (Lateral Flow)	IgM	hospitalised	75.9 (68.8-81.9)x n=162 CN(2), FR	99.3 (96.3-99.9)b n=150 CN, FR, US	75.9	13.1	0	LOW	0	99.3	3.6	5.3	LOW	1
RNA (PCR)	Altona Diagnostics, RealStar SARS-CoV-2 RT-PCR Kit 1.0	E	unk	88.1 (80.4-93.1)x n=101 CH, FR, NL, US	100.0 (96.7-100.0)b n=112 CH, NL	88.1	12.7	0	LOW	0	100	3.3	5.9	LOW	1
RNA (PCR)	Altona Diagnostics, RealStar SARS-CoV-2 RT-PCR Kit 1.0	S	unk	87.1 (79.2-92.3)x n=101 CH, FR, NL, US	100.0 (96.7-100.0)b n=112 CH, NL	87.1	13.1	6.2	LOW	0	100	3.3	5.9	LOW	1
RNA (PCR)	Altona Diagnostics, RealStar SARS-CoV-2 RT-PCR Kit 1.0	S or E	unk	81.6 (75.8-86.3)x* n=207 FR(3), NL	100.0 (98.4-100.0)b n=237 FR, NL, UK	81.6	10.5	61.2	MODERATE	0	100	1.6	0	LOW	1
RNA (PCR)	AusDiagnostics, Coronavirus Typing Assay	ORF1ab	na	nd	100.0 (98.5-100.0)b n=254 AU, UK					0	100	1.5	0	LOW	1
RNA (PCR)	BGI, Real-time fluorescent RT-PCR kit for detecting 2019 nCoV	ORF1ab	unk	93.8 (88.7-96.7)x n=146 CH, JP, NL, PL	99.1 (95.1-99.8)b n=112 CH, NL	93.8	8	27.8	LOW	0	99.1	4.7	0	LOW	1
RNA (PCR, POC)	Cepheid, GeneXpert Xpert Xpress SARS-CoV-2	E or N	unk	98.8 (97.3-99.5)b n=427 BE, CH, CY, DE, FI, FR, NL, SE, US(5)	100.0 (82.4-100.0)x n=18 BE, CH, SE	98.8	2.2	0	LOW	1	100	17.6	0	LOW	0
RNA (PCR)	CerTest Biotec, VIASURE SARS-CoV-2 Real Time PCR Detection Kit	N	unk	96.8 (89.1-99.1)x* n=63 CH, NL	100.0 (96.7-100.0)b n=112 CH, NL	96.8	10	69.2	MODERATE	0	100	3.3	5.9	LOW	1
RNA (PCR)	CerTest Biotec, VIASURE SARS-CoV-2 Real Time PCR Detection Kit	ORF1ab	unk	93.7 (84.8-97.5)x** n=63 CH, NL	100.0 (96.7-100.0)b n=112 CH, NL	93.7	12.7	79.9	HIGH	0	100	3.3	5.9	LOW	1
RNA (PCR)	CerTest Biotec, VIASURE SARS-CoV-2 Real Time PCR Detection Kit	ORF1ab or N	na	nd	100.0 (98.2-100.0)b n=207 NL, UK					0	100	1.8	46	LOW	1
RNA (PCR)	DiaSorin, Simplexa COVID-19 Direct RT-PCR Kit	ORF1ab or S	unk	97.8 (94.4-99.1)b n=180 US(3)	nd	97.8	4.7	0	LOW	1					0
RNA (PCR)	Hologic, SARS-CoV-2 Assay (Panther Fusion System)	ORF1ab	unk	98.3 (96.8-99.1)b n=525 FR, US(6)	nd	98.3	2.3	29.8	LOW	1					0
RNA (PCR)	KH Medical, RADI COVID-19 Detection Kit and RADI COVID-19 Triple Detection Kit	RdRP	unk	96.8 (89.1-99.1)x* n=63 CH, NL	100.0 (96.7-100.0)b n=112 CH, NL	96.8	10	69.2	MODERATE	0	100	3.3	5.9	LOW	1
RNA (PCR)	KH Medical, RADI COVID-19 Detection Kit and RADI COVID-19 Triple Detection Kit	S	unk	98.4 (91.5-99.7)x n=63 CH, NL	100.0 (96.7-100.0)b n=112 CH, NL	98.4	8.2	31.6	LOW	0	100	3.3	5.9	LOW	1
RNA (PCR)	Primerdesign, genesig Real-Time PCR CoVID-19 kit	RdRP	unk	95.3 (89.4-98.0)x* n=106 CH, NL, PL	100.0 (98.8-100.0)b n=307 CH, NL, UK	95.3	8.6	70	MODERATE	0	100	1.2	0	LOW	1
RNA (PCR)	R-Biopharm, Ridagene SARS-CoV2	E	unk	100.0 (94.3-100.0)x n=63 CH, NL	100.0 (96.7-100.0)b n=112 CH, NL	100	5.7	0	LOW	0	100	3.3	5.9	LOW	1
RNA (PCR)	Roche, COBAS SARS-CoV-2 test	ORF1ab or E	unk	98.8 (97.9-99.3)b n=1125 AT, CH, DE, FR, SI, US(5)	100.0 (90.8-100.0)x n=38 CH, FR	98.8	1.4	31.8	LOW	1	100	9.2	0	LOW	0
RNA (PCR)	Seegene, Allplex 2019-nCoV assay	E	unk	85.0 (75.6-91.2)x** n=80 CH, FR, NL	100.0 (96.7-100.0)b n=112 CH, NL	85	15.6	87.1	HIGH	0	100	3.3	5.9	LOW	1
RNA (PCR)	Seegene, Allplex 2019-nCoV assay	RdRP	unk	91.3 (83.0-95.7)x* n=80 CH, FR, NL	100.0 (96.7-100.0)b n=112 CH, NL	91.3	12.7	74.4	MODERATE	0	100	3.3	5.9	LOW	1
RNA (PCR)	Tibmolbiol, SARS-CoV (COVID19) E-gene	E	unk	100.0 (94.4-100.0)x n=65 CH, UK	100.0 (98.5-100.0)b n=250 CH, UK	100	5.6	0	LOW	0	100	1.5	0	LOW	1

## Sheet: PubmedSearchString
(
"COVID-19"[Supplementary Concept] OR "severe acute respiratory syndrome coronavirus 2"[Supplementary Concept] OR "Coronavirus Infections"[Mesh:noexp] OR "Coronavirus"[Mesh:NoExp] OR "Wuhan coronavirus"[tw] OR "Wuhan seafood market pneumonia virus"[tw] OR COVID19[tw] OR "COVID-19"[tw] OR "COVID-2019"[tw] OR "coronavirus disease 2019"[tw] OR "SARS-CoV-2"[tw] OR SARS2[tw] OR "2019-nCoV"[tw] OR "2019…
)
AND
(
diagnostic[tw] OR diagnostics[tw] OR test[tw] OR tests[tw] OR assay[tw] OR assays[tw]
)
AND
(
accuracy[tw] OR sensitivity[tw] OR specificity[tw] OR validation[tw] OR concordance[tw] OR “positive agreement”[tw] OR “positive percent agreement”[tw] OR “negative agreement”[tw] OR “negative percent agreement”[tw] OR evaluation[tw] OR performance[tw] OR “clinical performance”[tw] OR “clinical performances”
)
AND
(
2020/01/01:2020/08/22[dp]
)

## Sheet: TableS1_MinimumCriteria
Test type	Proposed by	Intended use	Minimum sensitivity	Minimum specificity	Link
Ab	Federal Agency for Medicines and Health Products, Belgium	Determination of the immune status against SARS-CoV-2. Detection of SARS-CoV-2-specific IgG antibodies or a combination of IgG and IgM/IgA antibodies in plasma, serum, venous or capillary blood. Not suitable for diagnosing active infections.	For samples taken 5-15 dpo: ≥90%. For samples taken >15 dpo: ≥97% Comparison with results from a validated molecular test using nasopharyngeal samples should be performed. The time delay between symptom onset or a positive nucleic acid test result and a positive serological test should be stated.	≥98,5 %	https://www.fagg.be/sites/default/files/content/famhp_sciensano_procedure_antibody_antigen_tests_v3_07052020.pdf
Ab	Haute Autorité de santé (HAS), France	Any	90-95% depending on intended use	98%	https://www.has-sante.fr/jcms/p_3179992/en/cahier-des-charges-definissant-les-modalites-d-evaluation-des-performances-des-tests-serologiques-detectant-les-anticorps-diriges-contre-le-sars-cov-2
Ab	Rijksinstituut voor Volksgezondheid en Milieu (RIVM), The Netherlands	Individual patient diagnostics	95% both for IgG and for IgM, for samples taken >14 dpo	98% both for IgG and for IgM, for samples taken >14 dpo	https://www.nvmm.nl/media/3610/status-en-resultaten-validatie-elisa-en-auto-analyzers_20200616_final.pdf
Ab	Rijksinstituut voor Volksgezondheid en Milieu (RIVM), The Netherlands	Depending on further research on whether Abs can provide protective immunity and possibly reduced infectivity. Individual status of having had a SARS-CoV-2 infection in specific (sub)populations, e.g. health care workers and caregivers of vulnerable persons	85% for IgG only, for samples taken >14 dpo	98% for IgG only, for samples taken >10 dpo	https://www.nvmm.nl/media/3610/status-en-resultaten-validatie-elisa-en-auto-analyzers_20200616_final.pdf
Ab	Rijksinstituut voor Volksgezondheid en Milieu (RIVM), The Netherlands	Sero-epidemiological studies	95% for IgG only	98% for IgG only	https://www.nvmm.nl/media/3610/status-en-resultaten-validatie-elisa-en-auto-analyzers_20200616_final.pdf
Ab point of care	Medicines & Healthcare products Regulatory Agency, United Kingdom	Point of care tests and self-testing. Desired: to determine if an individual is immune to SARS-CoV-2. Acceptable: to determine if an individual has previously been exposed to SARS-CoV-2.	98% (96-100% CI) for samples taken >20 dpo. Desired: IgG. Acceptable: total Ab	98% (96-100% CI) on pre-outbreak samples	https://www.gov.uk/government/publications/how-tests-and-testing-kits-for-coronavirus-covid-19-work/target-product-profile-antibody-tests-to-help-determine-if-people-have-recent-infection-to-sars-cov-2-version-2
RNA/Ag	Medicines & Healthcare products Regulatory Agency, United Kingdom	Aid in triage of current SARS-CoV-2 infection by detection of SARS-CoV-2 nucleic acids or antigens in samples from people of all ages at any point during active infection.	Desirable: >97% (93-100% CI). Acceptable: >80% (70-100% CI).	Desirable: >99% (97-100% CI). Acceptable: >95% (90-100% CI).	https://www.gov.uk/government/publications/how-tests-and-testing-kits-for-coronavirus-covid-19-work/target-product-profile-point-of-care-sars-cov-2-detection-tests
RNA/Ag point of care	World Health Organisation COVID-19 Target product profiles for priority diagnostics to support response to the COVID-19 pandemic v.0.1	Point of care test for suspected COVID-19 cases and their close contacts to diagnose acute SARS-CoV-2 infection in areas where reference assay testing is unavailable, or turnaround times obviate its clinical utility	Desirable: >80%. Acceptable: >70%.	Desirable: >99%. Acceptable: >97%.	https://www.who.int/publications/m/item/covid-19-target-product-profiles-for-priority-diagnostics-to-support-response-to-the-covid-19-pandemic-v.0.1
RNA/Ag	World Health Organisation COVID-19 Target product profiles for priority diagnostics to support response to the COVID-19 pandemic v.0.1	Diagnostic or confirmatory test for acute or subacute SARS-CoV-2 infection	Desirable: >98%. Acceptable: >95%.	Desirable: >99%. Acceptable: >99%.	https://www.who.int/publications/m/item/covid-19-target-product-profiles-for-priority-diagnostics-to-support-response-to-the-covid-19-pandemic-v.0.1

## Sheet: TableS2_Studies
SourcePaperId	Authors	Title	Journal	CountryCodes	DOI	PreprintDOI	Link	DataType	IsPotentialConflictOfInterest	IsIneligibleStudyDesign
1	Public Health England	Evaluation of the Abbott SARS-CoV-2 IgG for the detection of anti-SARSCoV-2 antibodies	na	UK			https://assets.publishing.service.gov.uk/government/uploads/system/uploads/attachment_data/file/890566/Evaluation_of_Abbott_SARS_CoV_2_IgG_PHE.pdf	PUBLISHED_EARLIER	0	0
2	Public Health England	Evaluation of the Euroimmun Anti-SARS-CoV-2 ELISA (IgG) serology assay for the detection of anti-SARS-CoV-2 antibodies	na	UK			https://assets.publishing.service.gov.uk/government/uploads/system/uploads/attachment_data/file/893433/Evaluation_of_Euroimmun_SARS_CoV_2_ELISA_IgG__1_.pdf	PUBLISHED_EARLIER	0	0
3	na	Contributed by 38 Dutch laboratories and Rijksinstituut voor Volksgezondheid en Milieu (RIVM)	na	NL				NEWLY_CONTRIBUTED
4	na	Contributed by 16 Dutch laboratories and Rijksinstituut voor Volksgezondheid en Milieu (RIVM)	na	NL				NEWLY_CONTRIBUTED
5	US FDA	Serology test results extracted from openFDA dataset	na	US			https://open.fda.gov/apis/device/covid19serology/download/	PUBLISHED_EARLIER	0	0
6	Public Health England, OxfordUniversity	Evaluation of sensitivity and specificity of four commercially available SARS-CoV-2 antibody immunoassays	na	UK			https://assets.publishing.service.gov.uk/government/uploads/system/uploads/attachment_data/file/898437/Evaluation__of_sensitivity_and_specificity_of_4_commercially_available_SARS-CoV-2_antibody_immunoassays.pdf	PUBLISHED_EARLIER	0	0
7		Post-market validation of three serological assays for COVID-19	na	AU			https://www.health.gov.au/sites/default/files/documents/2020/05/post-market-validation-of-three-serological-assays-for-covid-19-final-report.pdf	PUBLISHED_EARLIER	0	0
8		Post-market validation of serological assays for COVID-19	na	AU			https://www.health.gov.au/sites/default/files/documents/2020/06/post-market-validation-of-serological-assays-for-covid-19-updated-report_0.pdf	PUBLISHED_EARLIER	0	0
9	Public Health England	Evaluation of the Ortho Clinical Diagnostics Vitros Immunodiagnostic Products Anti-SARS-CoV-2 IgG serology assay for the detection of anti-SARS-CoV-2 antibodies	na	UK			https://assets.publishing.service.gov.uk/government/uploads/system/uploads/attachment_data/file/894173/Evaluation_of_OCD_Vitros_Immunodiagnostic_Anti-SARS_CoV2_total_antibody_serology_assay.pdf	PUBLISHED_EARLIER	0	0
10	Public Health England	Evaluation of Roche Elecsys AntiSARS-CoV-2 serology assay for the detection of anti-SARS-CoV-2 antibodies	na	UK			https://assets.publishing.service.gov.uk/government/uploads/system/uploads/attachment_data/file/891598/Evaluation_of_Roche_Elecsys_anti_SARS_CoV_2_PHE_200610_v8.1_FINAL.pdf	PUBLISHED_EARLIER	0	0
11	Abravanel et al.	Clinical performance of a rapid test compared to a microplate test to detect total anti SARS-CoV-2 antibodies directed to the spike protein	J Clin Virol	FR	10.1016/j.jcv.2020.104528		https://doi.org/10.1016/j.jcv.2020.104528	PUBLISHED_EARLIER	0	0
12	Adams et al.	Rapid development of COVID-19 rapid diagnostics for low resource settings: accelerating delivery through transparency, responsiveness, and open collaboration	medRxiv	UK		10.1101/2020.04.29.20082099	https://doi.org/10.1101/2020.04.29.20082099	PUBLISHED_EARLIER	1
13	Alix et al.	Comparison of SARS-CoV-2 serological tests with different antigen targets	medRxiv	CH		10.1101/2020.07.09.20149864	https://doi.org/10.1101/2020.07.09.20149864	PUBLISHED_EARLIER	0	0
14	Andrey et al.	Diagnostic accuracy of Augurix COVID-19 IgG serology rapid test	Eur J Clin Invest	CH	10.1111/eci.13357		https://doi.org/10.1111/eci.13357	PUBLISHED_EARLIER	0	1
15	Andrey et al.	Head-to-Head Accuracy Comparison of Three Commercial COVID-19 IgM/IgG Serology Rapid Tests	J Clin Med	CH	10.3390/jcm9082369		https://doi.org/10.3390/jcm9082369	PUBLISHED_EARLIER	0	0
16	Antoine-Reid et al.	Cross-Comparison of a Chemiluminescent Platform and a Commercial Receptor Binding Domain-Based ELISA Assay for Detecting SARS-CoV-2 IgG	J Appl Lab Med	US	10.1093/jalm/jfaa133		https://doi.org/10.1093/jalm/jfaa133	PUBLISHED_EARLIER	0	0
17	Artesi et al.	Failure of the cobas® SARS-CoV-2 (Roche) E-gene assay is associated with a C-to-T transition at position 26340 of the SARS-CoV-2 genome	medRxiv	BE		10.1101/2020.04.28.20083337	https://doi.org/10.1101/2020.04.28.20083337	PUBLISHED_EARLIER	0	1
18	Assennato, Richie et al.	Performance evaluation of the point-of-care SAMBA II SARS-CoV-2 Test for detection of SARS-CoV-2	medRxiv	UK, US, ZA		10.1101/2020.05.24.20100990	https://doi.org/10.1101/2020.05.24.20100990	PUBLISHED_EARLIER	1
19	Attwood et al.	Clinical evaluation of AusDiagnostics SARS-CoV-2 multiplex tandem PCR assay	J Clin Virol	AU	10.1016/j.jcv.2020.104448		https://doi.org/10.1016/j.jcv.2020.104448	PUBLISHED_EARLIER	0	0
20	Avaniss-Aghajani et al.	Validation of the Hologic Aptima Unisex and Multitest Specimen Collection Kits Used for Endocervical and Male Urethral Swab Specimens (Aptima Swabs) for Collection of Samples from SARS-CoV-2-Infected Patients	J Clin Microbiol	US	10.1128/JCM.00753-20		https://doi.org/10.1128/JCM.00753-20	PUBLISHED_EARLIER	0	1
21	Basu et al.	Performance of the rapid Nucleic Acid Amplification by Abbott ID NOW COVID-19 in nasopharyngeal swabs transported in viral media and dry nasal swabs, in a New York City academic institution	J Clin Microbiol	US	10.1128/JCM.01136-20	10.1101/2020.05.11.089896	https://doi.org/10.1128/JCM.01136-20	PUBLISHED_EARLIER	0	0
22	Beavis et al.	Evaluation of the EUROIMMUN Anti-SARS-CoV-2 ELISA Assay for detection of IgA and IgG antibodies.	J Clin Virol	US	10.1016/j.jcv.2020.104468		https://doi.org/10.1016/j.jcv.2020.104468	PUBLISHED_EARLIER	0	0
23	Beltrán-Pavez et al.	SARS-CoV-2 detection from nasopharyngeal swab samples without RNA extraction	bioRxiv	CL		10.1101/2020.03.28.013508	https://doi.org/10.1101/2020.03.28.013508	PUBLISHED_EARLIER	0	1
24	Bendavid et al.	COVID-19 Antibody Seroprevalence in Santa Clara County, California	medRxiv	US		10.1101/2020.04.14.20062463	https://doi.org/10.1101/2020.04.14.20062463	PUBLISHED_EARLIER	0	1
25	Bernasconi et al.	Diagnostic performance of a SARS-CoV-2 IgG/IgM lateral flow immunochromatography assay in symptomatic patients presenting to the emergency department	Clin Chem Lab Med	CH	10.1515/cclm-2020-0635		https://doi.org/10.1515/cclm-2020-0635	PUBLISHED_EARLIER	0	0
26	Black, Shen, Feng et al.	Analytical performance of lateral flow immunoassay for SARS-CoV-2 exposure screening on venous and capillary blood samples	medRxiv	US		10.1101/2020.05.13.20098426	https://doi.org/10.1101/2020.05.13.20098426	PUBLISHED_EARLIER	1
27	Bond et al.	Evaluation of serological tests for SARS-CoV-2: Implications for serology testing in a low-prevalence setting	J Infect Dis	AU	10.1093/infdis/jiaa467		https://doi.org/10.1093/infdis/jiaa467	PUBLISHED_EARLIER	0	1
28	Bonelli et al.	Clinical And Analytical Performance Of An Automated Serological Test That Identifies S1/S2 Neutralizing IgG In COVID-19 Patients Semiquantitatively	J Clin Microbiol	IT	10.1128/JCM.01224-20	10.1101/2020.05.19.105445	https://doi.org/10.1128/JCM.01224-20	PUBLISHED_EARLIER	1
29	Bordi et al.	Rapid and sensitive detection of SARS-CoV-2 RNA using the Simplexa™ COVID-19 direct assay	J Clin Virol	IT	10.1016/j.jcv.2020.104416		https://doi.org/10.1016/j.jcv.2020.104416	PUBLISHED_EARLIER	1
30	Brochot et al.	Comparison of different serological assays for SARS-CoV-2 in real life	J Clin Virol	FR	10.1016/j.jcv.2020.104569		https://doi.org/10.1016/j.jcv.2020.104569	PUBLISHED_EARLIER	0	0
31	Broder, Babiker et al.	Test Agreement between Roche Cobas 6800 and Cepheid GeneXpert Xpress SARS-CoV-2 Assays at High Cycle Threshold Ranges	J Clin Microbiol	US	10.1128/JCM.01187-20		https://doi.org/10.1128/JCM.01187-20	PUBLISHED_EARLIER	0	0
32	Broughton et al.	Rapid Detection of 2019 Novel Coronavirus SARS-CoV-2 Using a CRISPR-based DETECTR Lateral Flow Assay	medRxiv	US		10.1101/2020.03.06.20032334	https://doi.org/10.1101/2020.03.06.20032334	PUBLISHED_EARLIER	1
33	Broughton, Deng et al.	Rapid Detection of 2019 Novel Coronavirus SARS-CoV-2 Using a CRISPR-based DETECTR Lateral Flow Assay	medRxiv	US		10.1101/2020.03.06.20032334	https://doi.org/10.1101/2020.03.06.20032334	PUBLISHED_EARLIER	1
34	Brown et al.	Validation of an extraction-free RT-PCR protocol for detection of SARS-CoV2 RNA	medRxiv	UK		10.1101/2020.04.29.20085910	https://doi.org/10.1101/2020.04.29.20085910	PUBLISHED_EARLIER	0	1
35	Bryan et al.	Performance Characteristics of the Abbott Architect SARS-CoV-2 IgG Assay and Seroprevalence Testing in Idaho	J Clin Microbiol	US	10.1128/JCM.00941-20	10.1101/2020.04.27.20082362	https://doi.org/10.1128/JCM.00941-20	PUBLISHED_EARLIER	0	0
36	Bulterys, Garamani et al.	Comparison of a laboratory-developed test targeting the envelope gene with three nucleic acid amplification tests for detection of SARS-CoV-2	J Clin Virol	US	10.1016/j.jcv.2020.104427		https://doi.org/10.1016/j.jcv.2020.104427	PUBLISHED_EARLIER	0	0
37	Bundschuh et al.	Evaluation of the EDI enzyme linked immunosorbent assays for the detection of SARS-CoV-2 IgM and IgG antibodies in human plasma	Clin Chim Acta	AT	10.1016/j.cca.2020.05.047		https://doi.org/10.1016/j.cca.2020.05.047	PUBLISHED_EARLIER	0	0
38	Cai et al.	A Peptide-based Magnetic Chemiluminescence Enzyme Immunoassay for Serological Diagnosis of Corona Virus Disease 2019 (COVID-19)	medRxiv			10.1101/2020.02.22.20026617	https://doi.org/10.1101/2020.02.22.20026617	PUBLISHED_EARLIER	1
39	Calvez et al.	Molecular detection of SARS-CoV-2 using a reagent-free approach	medRxiv	UK		10.1101/2020.04.28.20083626	https://doi.org/10.1101/2020.04.28.20083626	PUBLISHED_EARLIER	0	1
40	Cancella de Abreu	SARS-CoV-2 IgM and IgG rapid serologic test for the diagnosis of COVID-19 in the emergency department	J Infect	FR	10.1016/j.jinf.2020.07.032		https://doi.org/10.1016/j.jinf.2020.07.032	PUBLISHED_EARLIER	0	0
41	Cassaniti et al.	Performance of VivaDiag COVID‐19 IgM/IgG Rapid Test is inadequate for diagnosis of COVID‐19 in acute patients referring to emergency room department	J Med Virol	IT	10.1002/jmv.25800		https://doi.org/10.1002/jmv.25800	PUBLISHED_EARLIER	0	0
42	Caturegli, Materi et al.	Clinical Validity of Serum Antibodies to SARS-CoV-2: A Case-Control Study	Ann Intern Med	US	10.7326/M20-2889		https://doi.org/10.7326/M20-2889	PUBLISHED_EARLIER	0	0
43	Chan et al.	Analytical and Clinical Evaluation of the Automated Elecsys Anti-SARS-CoV-2 Antibody Assay on the Roche cobas e602 Analyzer	Am J Clin Pathol	US	10.1093/ajcp/aqaa155		https://doi.org/10.1093/ajcp/aqaa155	PUBLISHED_EARLIER	0	0
44	Charlton, Kanji et al.	Evaluation of six commercial mid to high volume antibody and six point of care lateral flow assays for detection of SARS-CoV-2 antibodies	J Clin Microbiol	CA	10.1128/JCM.01361-20		https://doi.org/10.1128/JCM.01361-20	PUBLISHED_EARLIER	0	0
45	Chen et al.	Clinical performance of the Luminex NxTAG CoV Extended Panel for SARS-CoV-2 detection in nasopharyngeal specimens of COVID-19 patients in Hong Kong	J Clin Microbiol	CN	10.1128/JCM.00936-20		https://doi.org/10.1128/JCM.00936-20	PUBLISHED_EARLIER	0	0
46	Chew et al.	Clinical evaluation of serological IgG antibody response on the Abbott Architect for established SARS-CoV-2 infection	Clin Microbiol Infect	SG	10.1016/j.cmi.2020.05.036		https://www.clinicalmicrobiologyandinfection.com/article/S1198-743X(20)30334-7/fulltext#	PUBLISHED_EARLIER	0	0
47	Choe et al.	Diagnostic performance of immunochromatography assay forrapid detection of IgM and IgG in coronavirus disease 2019	J Med Virol	KR	10.1002/jmv.26060		https://doi.org/10.1002/jmv.26060	PUBLISHED_EARLIER	0	0
48	Clark et al.	Diagnostic accuracy of the FebriDx host response point-of-care test in patients hospitalised with suspected COVID-19	J Infect	UK	10.1016/j.jinf.2020.06.051		https://doi.org/10.1016/j.jinf.2020.06.051	PUBLISHED_EARLIER	0	1
49	Colavita et al.	Evaluation of ELISA tests for the qualitative determination of IgG, IgM and IgA to SARS-CoV-2	medRxiv	IT		10.1101/2020.05.24.20111682	https://doi.org/10.1101/2020.05.24.20111682	PUBLISHED_EARLIER	1
50	Comar et al.	COVID-19 Experience: First Italian Survey on Healthcare Staff Members from a Mother-Child Research Hospital Using Combined Molecular and Rapid Immunoassay Tests	Lancet	IT		10.2139/ssrn.3592658	https://doi.org/10.2139/ssrn.3592658	PUBLISHED_EARLIER	0	1
51	Costa et al.	Performance of a qualitative rapid chromatographic immunoassay to diagnose COVID-19 in patients in a middle-income country	J Clin Virol	BR	10.1016/j.jcv.2020.104592		https://doi.org/10.1016/j.jcv.2020.104592	PUBLISHED_EARLIER	0	0
52	Cradic et al.	Clinical Evaluation and Utilization of Multiple Molecular In Vitro Diagnostic Assays for the Detection of SARS-CoV-2	Am J Clin Pathol	US	10.1093/ajcp/aqaa097		https://doi.org/10.1093/ajcp/aqaa097	PUBLISHED_EARLIER	0	0
53	Craney et al.	Comparison of Two High-Throughput Reverse Transcription-Polymerase Chain Reaction Systems for the Detection of Severe Acute Respiratory Syndrome Coronavirus 2	J Clin Microbiol	US	10.1128/JCM.00890-20		https://doi.org/10.1128/JCM.00890-20	PUBLISHED_EARLIER	0	0
54	Creager et al.	Clinical evaluation of the BioFireÂ® Respiratory Panel 2.1 and detection of SARS-CoV-2	J Clin Virol	US	10.1016/j.jcv.2020.104538		https://doi.org/10.1016/j.jcv.2020.104538	PUBLISHED_EARLIER	1
55	Cristina Resende et al.	SARS-CoV-2 genomes recovered by long amplicon tiling multiplex approach using nanopore sequencing and applicable to other sequencing platforms	bioRxiv	BR, UK		10.1101/2020.04.30.069039	https://doi.org/10.1101/2020.04.30.069039	PUBLISHED_EARLIER	0	1
56	Degli-Angeli et al.	Validation and verification of the Abbott RealTime SARS-CoV-2 assay analytical and clinical performance	J Clin Virol	US	10.1016/j.jcv.2020.104474		https://doi.org/10.1016/j.jcv.2020.104474	PUBLISHED_EARLIER	1
57	Dellière et al.	Evaluation of the COVID-19 IgG/IgM Rapid Test from Orient Gene Biotech	J Clin Microbiol	FR	10.1128/JCM.01233-20		https://doi.org/10.1128/JCM.01233-20	PUBLISHED_EARLIER	0	0
58	Demey et al.	Dynamic profile for the detection of anti-SARS-CoV-2 antibodies using four immunochromatographic assays	J Infect	FR	10.1016/j.jinf.2020.04.033		https://doi.org/10.1016/j.jinf.2020.04.033	PUBLISHED_EARLIER	0	1
59	Diao et al.	Diagnosis of Acute Respiratory Syndrome Coronavirus 2 Infection by Detection of Nucleocapsid Protein running title: Diagnosis of COVID-19 by N antigen detection	medRxiv	CN		10.1101/2020.03.07.20032524	https://doi.org/10.1101/2020.03.07.20032524	PUBLISHED_EARLIER	1
60	Doi et al.	Estimation of seroprevalence of novel coronavirus disease (COVID-19) using preserved serum at an outpatient setting in Kobe, Japan: A cross-sectional study.	medRxiv	JP		10.1101/2020.04.26.20079822	https://doi.org/10.1101/2020.04.26.20079822	PUBLISHED_EARLIER	0	1
61	DomBourian et al.	Analysis of COVID-19 convalescent plasma for SARS-CoV-2 IgG using two commercial immunoassays	J Immunol Methods	US	10.1016/j.jim.2020.112837		https://doi.org/10.1016/j.jim.2020.112837	PUBLISHED_EARLIER	0	0
62	Döhla et al.	Rapid point-of-care testing for SARS-CoV-2 in a community screening setting shows low sensitivity	medRxiv	DE	10.1016/j.puhe.2020.04.009		https://doi.org/10.1016/j.puhe.2020.04.009	PUBLISHED_EARLIER	0	1
63	Eckel et al.	Variplexâ„¢ test system fails to reliably detect SARS-CoV-2 directly from respiratory samples without RNA extraction	Eur J Clin Microbiol Infect Dis	DE	10.1007/s10096-020-03983-9		https://doi.org/10.1007/s10096-020-03983-9	PUBLISHED_EARLIER	0	1
64	Egger et al.	Comparison of the Elecsys® Anti-SARS-CoV-2 immunoassay with the EDI™ enzyme linked immunosorbent assays for the detection of SARS-CoV-2 antibodies in human plasma	Clin Chim Acta	AT	10.1016/j.cca.2020.05.049		https://doi.org/10.1016/j.cca.2020.05.049	PUBLISHED_EARLIER	0	1
65	Ekelund et al.	High-throughput immunoassays for SARS-CoV-2 – considerable differences in performance when comparing three methods	medRxiv	SE		10.1101/2020.05.22.20106294	https://doi.org/10.1101/2020.05.22.20106294	PUBLISHED_EARLIER	0	0
66	Erikstrup et al.	Estimation of SARS-CoV-2 infection fatality rate by real-time antibody screening of blood donors	Clin Infect Dis	DK	10.1093/cid/ciaa849	10.1101/2020.04.24.20075291	https://doi.org/10.1093/cid/ciaa849	PUBLISHED_EARLIER	0	1
67	Fafi-Kremer, Bruel et al.	Serologic responses to SARS-CoV-2 infection among hospital staff with mild disease in eastern France	EBioMedicine	FR	10.1016/j.ebiom.2020.102915	10.1101/2020.05.19.20101832	https://doi.org/10.1016/j.ebiom.2020.102915	PUBLISHED_EARLIER	0	0
68	Farfour et al.	The Allplex 2019-nCoV (Seegene) assay: which performances are for SARS-CoV-2 infection diagnosis?	Eur J Clin Microbiol Infect Dis	FR	10.1007/s10096-020-03930-8		https://doi.org/10.1007/s10096-020-03930-8	PUBLISHED_EARLIER	0	0
69	Favresse et al.	Clinical Performance of the Elecsys Electrochemiluminescent Immunoassay for the Detection of SARS-CoV-2 Total Antibodies	Clin Chem	BE	10.1093/clinchem/hvaa131		https://doi.org/10.1093/clinchem/hvaa131	PUBLISHED_EARLIER	0	0
70	Freire-Paspuel et al.	Evaluation of nCoV-QS (MiCo BioMed) for RT-qPCR detection of SARS-CoV-2 from nasopharyngeal samples using CDC FDA EUA qPCR kit as a gold standard: An example of the need of validation studies	J Clin Virol	EC	10.1016/j.jcv.2020.104454		https://doi.org/10.1016/j.jcv.2020.104454	PUBLISHED_EARLIER	0	0
71	Fujigaki et al.	Reliability of serological tests for COVID-19: Comparison of three immunochromatography test kits for SARS-CoV-2 antibodies.	medRxiv	JP		10.1101/2020.06.28.20140475	https://doi.org/10.1101/2020.06.28.20140475	PUBLISHED_EARLIER	0	0
72	Gao et al.	Evaluation the auxiliary diagnosis value of antibodies assays for detection of novel coronavirus (SARS-Cov-2) causing an outbreak of pneumonia (COVID-19)	medRxiv	CN		10.1101/2020.03.26.20042044	https://doi.org/10.1101/2020.03.26.20042044	PUBLISHED_EARLIER	1
73	Gao, Li et al.	Detection of serum immunoglobulin M and immunoglobulin G antibodies in 2019 novel coronavirus infected patients from different stages	Chin Med J (Engl)	CN	10.1097/CM9.0000000000000820		https://doi.org/10.1097/CM9.0000000000000820	PUBLISHED_EARLIER	0	0
74	Garnett et al.	Clinical validation and performance evaluation of the automated Vitros Total Anti-SARS-CoV-2 Antibodies assay for screening of serostatus in COVID-19	Am J Clin Pathol	US	10.1093/ajcp/aqaa157	10.1101/2020.06.09.20126474	https://doi.org/10.1093/ajcp/aqaa157	PUBLISHED_EARLIER	0	0
75	Geurtsvankessel et al.	Towards the next phase: evaluation of serological assays for diagnostics and exposure assessment	Nat Commun	NL	10.1038/s41467-020-17317-y	10.1101/2020.04.23.20077156	https://doi.org/10.1038/s41467-020-17317-y	PUBLISHED_EARLIER	0	0
76	Goldenberger, Leuzinger et al.	Brief validation of the novel GeneXpert Xpress SARS-CoV-2 PCR assay	J Virol Methods	CH	10.1016/j.jviromet.2020.113925		https://doi.org/10.1016/j.jviromet.2020.113925	PUBLISHED_EARLIER	0	0
77	González et al.	Utility of lateral flow tests in SARS-CoV-2 infection monitorization	Rev Esp Quimioter	ES	10.37201/req/052.2020		https://doi.org/10.37201/req/052.2020	PUBLISHED_EARLIER	0	0
78	Guedez-López et al.	Evaluation of three immunochromatographic tests for rapid detection of antibodies against SARS-CoV-2	Eur J Clin Microbiol Infect Dis	ES	10.1007/s10096-020-04010-7		https://doi.org/10.1007/s10096-020-04010-7	PUBLISHED_EARLIER	0	0
79	Gupta et al.	Pooled RNA sample reverse transcriptase real time PCR assay for SARS CoV-2 infection: a reliable, faster and economical method.	medRxiv	IN		10.1101/2020.04.25.20079095	https://doi.org/10.1101/2020.04.25.20079095	PUBLISHED_EARLIER	0	1
80	Hamilton et al.	Kinetics and performance of the Abbott Architect SARS-CoV-2 IgG antibody assay	J Infect	UK	10.1016/j.jinf.2020.07.031		https://doi.org/10.1016/j.jinf.2020.07.031	PUBLISHED_EARLIER	0	0
81	Harb et al.	Evaluation of Three Commercial Automated Assays for the Detection of anti-SARS-CoV-2 Antibodies	Clin Chem	US	10.1093/clinchem/hvaa193		https://doi.org/10.1093/clinchem/hvaa193	PUBLISHED_EARLIER	0	0
82	Harrington et al.	Comparison of Abbott ID NOW and Abbott m2000 methods for the detection of SARS-CoV-2 from nasopharyngeal and nasal swabs from symptomatic patients	J Clin Microbiol	US	10.1128/JCM.00798-20		https://doi.org/10.1128/JCM.00798-20	PUBLISHED_EARLIER	0	0
83	Harritshoej et al.	Comparison of sixteen serological SARS-CoV-2 immunoassays in sixteen clinical laboratories	medRxiv	DK		10.1101/2020.07.30.20165373	https://doi.org/10.1101/2020.07.30.20165373	PUBLISHED_EARLIER	0	0
84	Haselmann et al.	Comparison of test performance of commercial anti-SARS-CoV-2 immunoassays in serum and plasma samples	Clin Chim Acta	DE	10.1016/j.cca.2020.07.007		https://doi.org/10.1016/j.cca.2020.07.007	PUBLISHED_EARLIER	0	0
85	Hoffman et al.	Evaluation of a COVID-19 IgM and IgG rapid test; an efficient tool for assessment of past exposure to SARS-CoV-2	Infection Ecology & Epidemiology	SE	10.1080/20008686.2020.1754538		https://doi.org/10.1080/20008686.2020.1754538	PUBLISHED_EARLIER	0	0
86	Hogan et al.	Comparison of the Panther Fusion and a laboratory-developed test targeting the envelope gene for detection of SARS-CoV-2	J Clin Virol	US	10.1016/j.jcv.2020.104383		https://doi.org/10.1016/j.jcv.2020.104383	PUBLISHED_EARLIER	0	0
87	Hogan et al.	Comparison of the Accula SARS-CoV-2 Test with a Laboratory-Developed Assay for Detection of SARS-CoV-2 RNA in Clinical Nasopharyngeal Specimens	J Clin Microbiol	US	10.1128/JCM.01072-20		https://doi.org/10.1128/JCM.01072-20	PUBLISHED_EARLIER	0	0
88	Hoste et al.	Two serological approaches for detection of antibodies to SARS-CoV-2 in different scenarios: a screening tool and a point-of-care test	Diagn Microbiol Infect Dis	ES	10.1016/j.diagmicrobio.2020.115167		https://doi.org/10.1016/j.diagmicrobio.2020.115167	PUBLISHED_EARLIER	1
89	Hou et al.	Detection of IgM and IgG antibodies in patients with coronavirus disease 2019	Clin Transl Immunology	CN	10.1002/cti2.1136		https://doi.org/10.1002/cti2.1136	PUBLISHED_EARLIER	0	1
90	Hou et al.	Multicenter Evaluation of the Cepheid Xpert Xpress SARS-CoV-2 Assay for the Detection of SARS-CoV-2 in Oropharyngeal Swab Specimens	J Clin Microbiol	CN	10.1128/JCM.01288-20		https://doi.org/10.1128/JCM.01288-20	PUBLISHED_EARLIER	1
91	Hu et al.	Simple Strategy for Rapid and Sensitive Detection of 2019 novel coronavirus Based on Antibody	ResearchSquare	CN		10.21203/rs.3.rs-16761/v1	https://doi.org/10.21203/rs.3.rs-16761/v1	PUBLISHED_EARLIER	0	1
92	Hu, Cui et al.	The production of antibodies for SARS-CoV-2 and its clinical implication	medRxiv	CN		10.1101/2020.04.20.20065953	https://doi.org/10.1101/2020.04.20.20065953	PUBLISHED_EARLIER	0	1
93	Hörber et al.	Evaluation of three fully-automated SARS-CoV-2 antibody assays	Clin Chem Lab Med	DE	10.1515/cclm-2020-0975		https://doi.org/10.1515/cclm-2020-0975	PUBLISHED_EARLIER	0	0
94	Manufacturer	Abbott, ID NOW COVID-19	na	US			https://www.fda.gov/media/136525/download	MANUFACTURER_REPORTED
95	Manufacturer	Abbott, RealTime SARS-CoV-2	na	US			https://www.fda.gov/media/136258/download	MANUFACTURER_REPORTED
96	Manufacturer	Abbott, SARS-CoV-2 IgG assay on Architect	na	US			https://www.fda.gov/media/137383/download	MANUFACTURER_REPORTED
97	Manufacturer	Altona Diagnostics, RealStar SARS-CoV-2 RT-PCR Kit 1.0	na	DE			https://www.fda.gov/media/137252/download	MANUFACTURER_REPORTED
98	Manufacturer	Anhui Deep Blue Medical Technology, COVID-19 (SARS-CoV-2) IgG/IgM Antibody Test Kit	na	CN			http://q.zvk9.com/1209/2020/04/10/instructions_on_the_use_and_evulation_of_COVID_19_Ab_Test.pdf	MANUFACTURER_REPORTED
99	Manufacturer	AusDiagnostics, Coronavirus Typing Assay	na	AU			https://www.ausdx.com/qilan/Products/20081-r01.1.pdf	MANUFACTURER_REPORTED
100	Manufacturer	BGI, Real-time fluorescent RT-PCR kit for detecting 2019 nCoV	na	CN			https://www.fda.gov/media/136472/download	MANUFACTURER_REPORTED
101	Manufacturer	Beijing Wantai Biological Pharmacy Enterprise, Wantai SARS-CoV-2 IgM ELISA	na	CN			http://www.dbaitalia.it/newsletter/sars-cov-2_igm_elisa_v1-ce_ifu.pdf	MANUFACTURER_REPORTED
102	Manufacturer	Beijing Wantai Biological Pharmacy Enterprise, Wantai SARS-CoV-2 total Ab ELISA	na	CN			https://www.fda.gov/media/140929/download	MANUFACTURER_REPORTED
103	Manufacturer	CTK Biotech, OnSite COVID-19 IgG/IgM Rapid Test	na	US			http://simoco.dk/files/pdf/onsite%E2%84%A2%20covid-19%20iggigm%20rapid%20test%20pi-r0180c%20rev%20a.pdf	MANUFACTURER_REPORTED
104	Manufacturer	Cepheid, GeneXpert Xpert Xpress SARS-CoV-2	na	US			https://www.fda.gov/media/136315/download	MANUFACTURER_REPORTED
105	Manufacturer	CerTest Biotec, VIASURE SARS-CoV-2 Real Time PCR Detection Kit	na	ES			https://www.certest.es/wp-content/uploads/2020/03/IU-NCO212enes0420-rev.01.pdf	MANUFACTURER_REPORTED
106	Manufacturer	DiaSorin, Liaison XL S1/S2 IgG chemiluminescence immunoassay	na	IT			https://www.fda.gov/media/137359/download	MANUFACTURER_REPORTED
107	Manufacturer	Dynamiker Biotechnology Tianjin, 2019 nCoV IgG/IgM Rapid test	na	CN			https://www.tecomedical.com/download-file?item_file_id=4390&item_file_code=f1288d5136&file_key=0	MANUFACTURER_REPORTED
108	Manufacturer	Epitope Diagnostics, EPI-KT-1032 and 1033 Coronavirus COVID-19 IgG and IgM ELISA Kits	na	US			https://static1.squarespace.com/static/52545951e4b021818110f9cf/t/5ebf24797754ed55552d45cd/1589585043352/KT-1032+IVD+CE+V8.pdf	MANUFACTURER_REPORTED
109	Manufacturer	Euroimmun Medizinische Labordiagnostika, Anti-SARS-CoV-2 IgG and IgA S1 ELISA combination	na	DE			https://www.fda.gov/media/137609/download	MANUFACTURER_REPORTED
110	Manufacturer	Getein Biotech, One Step Test for Novel Coronavirus (2019-nCoV) IgM/IgG Antibody (Colloidal Gold)	na	CN			https://www.assaygenie.com/content/One%20Step%20Test%20for%20Novel%20Coronavirus%20(2019-nCoV)%20IgM%20IgG%20antibody%20(Colloidal%20Gold).pdf	MANUFACTURER_REPORTED
111	Manufacturer	Guangzhou Wondfo Biotech, Wondfo SARS-CoV-2 Antibody Test	na	CN			https://cdn.webshopapp.com/shops/276772/files/323586984/1-ifu-sars-cov-2-antibody-testlateral-flow-method.pdf?_ga=2.246107021.888175436.1598366491-1929571993.1598366491	MANUFACTURER_REPORTED
112	Manufacturer	Hangzhou Alltest Biotech, 2019-nCoV IgG/IgM Rapid Test Cassette	na	CN				MANUFACTURER_REPORTED
113	Manufacturer	Hologic, Aptima SARS-CoV-2 Assay (Panther System)	na	US			https://www.fda.gov/media/138096/download	MANUFACTURER_REPORTED
114	Manufacturer	Hologic, SARS-CoV-2 Assay (Panther Fusion System)	na	US			https://www.fda.gov/media/136156/download	MANUFACTURER_REPORTED
115	Manufacturer	Innovita Biological Technology, 2019-nCoV Ab Test (Colloidal Gold)	na	CN			https://tkresearch.co.jp/wp-content/uploads/2020/04/%E5%8F%96%E6%89%B1%E8%AA%AC%E6%98%8E%E6%9B%B8.pdf	MANUFACTURER_REPORTED
116	Manufacturer	KH Medical, RADI COVID-19 Detection Kit and RADI COVID-19 Triple Detection Kit	na	KR			https://www.menarinidiagnostics.it/portals/8/Images/covid/RADI%20COVID-19%20detection%20kit_IFU_ver.03(CE).pdf	MANUFACTURER_REPORTED
117	Manufacturer	Luminex, ARIES SARS-CoV-2 Assay	na	US			https://www.fda.gov/media/136693/download	MANUFACTURER_REPORTED
118	Manufacturer	Mesa Biotech, Accula RSV Molecular POCT	na	US			https://www.fda.gov/media/136355/download	MANUFACTURER_REPORTED
119	Manufacturer	Mikrogen Diagnostik, recomWell SARS-CoV-2 IgG	na	DE			https://www.mikrogen.de/english/products/product-overview/weitereinfo/index.php?eID=tx_securedownloads&file=/uploads/tx_oemikrogentables/dokumente/GARECS002EN.pdf&p=40&u=0&g=0&t=1598457078&hash=178cada48ac31f6efc7086648888ba629a80584b	MANUFACTURER_REPORTED
120	Manufacturer	NeuMoDx, SARS-CoV-2 Assay	na	US			https://www.fda.gov/media/136565/download	MANUFACTURER_REPORTED
121	Manufacturer	NovaTec Immundiagnostica, NovaLisa SARS-CoV-2 IgM ELISA	na	DE			https://www.goldstandarddiagnostics.com/home/products/covid-19-elisa-assays/novalisa-sars-cov-2-elisa/novalisa-sars-cov-2-igg/	MANUFACTURER_REPORTED
122	Manufacturer	Ortho Clinical Diagnostics, VITROS Immunodiagnostic Products Anti-SARS-CoV-2 IgG	na	US			https://www.fda.gov/media/137363/download	MANUFACTURER_REPORTED
123	Manufacturer	Ortho Clinical Diagnostics, VITROS Immunodiagnostic Products Anti-SARS-CoV-2 Total Ab	na	US			https://www.fda.gov/media/136967/download	MANUFACTURER_REPORTED
124	Manufacturer	Primerdesign, genesig Real-Time PCR CoVID-19 kit	na	UK			https://www.fda.gov/media/136823/download	MANUFACTURER_REPORTED
125	Manufacturer	R-Biopharm, Ridagene SARS-CoV2	na	DE			https://clinical.r-biopharm.com/wp-content/uploads/sites/3/2020/02/pg6815ruo_ridagene_sars-cov-2-ruo_en_2020-02-12_final.pdf	MANUFACTURER_REPORTED
126	Manufacturer	Roche, Elecsys Anti-SARS-CoV-2	na	US			https://www.fda.gov/media/137605/download	MANUFACTURER_REPORTED
127	Manufacturer	Seegene, Allplex 2019-nCoV assay	na	KR			https://www.fda.gov/media/137178/download	MANUFACTURER_REPORTED
128	Manufacturer	Shenzhen New Industries Biomedical Engineering (SNIBE), Maglumi 2019-nCoV (SARS-CoV-2) IgG/IgM kit	na	CN				MANUFACTURER_REPORTED
129	Manufacturer	Shenzhen Yahuilong (YHLO) Biotech, SARS-CoV-2 IgG/IgM antibody detection kit	na	CN				MANUFACTURER_REPORTED
130	Manufacturer	Siemens, Healthineers SARS-CoV-2 Total Assay on Atellica/ADVIA Centaur	na	DE			https://www.fda.gov/media/138442/download	MANUFACTURER_REPORTED
131	Manufacturer	SureScreen Diagnostic, Covid-19 IgG/IgM Rapid Test Cassette	na	UK			https://www.oilybits.com/downloads/Surescreen_COVID-19_IFU_Product_Insert.pdf	MANUFACTURER_REPORTED
132	Manufacturer	Tibmolbiol, SARS-CoV (COVID19) E-gene	na	DE				MANUFACTURER_REPORTED
133	Manufacturer	VivaChek Biotech, VivaDiag COVID-19 IgM/IgG Rapid Test	na	CN			https://cdn.webshopapp.com/shops/276772/files/330377268/vivadiagcovid-19-rapid-test-kit-manual.pdf?_ga=2.11364669.888175436.1598366491-1929571993.1598366491	MANUFACTURER_REPORTED
134	Manufacturer	Xiamen Biotime Biotechnology, SARS-CoV-2 IgG/IgM Rapid Qualitative Test Kit	na	CN			https://www.fda.gov/media/140443/download	MANUFACTURER_REPORTED
135	Manufacturer	Zhejiang Orient Gene Biotech, COVID-19 IgG/IgM Rapid Test Cassette	na	CN			http://dailutb.com/wp-content/uploads/2020/03/Zhejiang-Orient-Gene-Biotech-COVID-19-OG.pdf	MANUFACTURER_REPORTED
136	Manufacturer	Zhuhai Livzon Pharmaceutical Group, Diagnostic Kit for IgM / IgG Antibody to Coronavirus (SARS-CoV-2) (Lateral Flow)	na	CN			http://www.livzondiagnostics.com/en-us/info/17.html	MANUFACTURER_REPORTED
137	Imai et al.	Clinical evaluation of an immunochromatographic IgM/IgG antibody assay and chest computed tomography for the diagnosis of COVID-19	J Clin Virol	JP	10.1016/j.jcv.2020.104393	10.1101/2020.04.22.20075564	https://doi.org/10.1016/j.jcv.2020.104393	PUBLISHED_EARLIER	0	0
138	Infantino et al.	Diagnostic accuracy of an automated chemiluminescentimmunoassay for anti-SARS-CoV-2 IgM and IgG antibodies: an Italian experience	J Med Virol	IT	10.1002/jmv.25932		https://doi.org/10.1002/jmv.25932	PUBLISHED_EARLIER	0	0
139	Jin et al.	Diagnostic value and dynamic variance of serum antibody in coronavirus disease 2019	Int J Infect Dis	CN	10.1016/j.ijid.2020.03.065		https://doi.org/10.1016/j.ijid.2020.03.065	PUBLISHED_EARLIER	0	0
140	Jokela, Jääskeläinen et al.	SARS-CoV-2 sample-to-answer nucleic acid testing in a tertiary care emergency department: evaluation and utility	medRxiv	FI		10.1101/2020.07.03.20145383	https://doi.org/10.1101/2020.07.03.20145383	PUBLISHED_EARLIER	0	0
141	Jääskeläinen et al.	Performance of six SARS-CoV-2 immunoassays in comparison with microneutralisation	J Clin Virol	FI	10.1016/j.jcv.2020.104512	10.1101/2020.05.18.20101618	https://doi.org/10.1016/j.jcv.2020.104512	PUBLISHED_EARLIER	0	0
142	Jääskeläinen, Kekäläinen, Kallio-Kokko, Mannonen et al.	Evaluation of commercial and automated SARS-CoV-2 IgG and IgA ELISAs using coronavirus disease (COVID-19) patient samples	Euro Surveill	FI	10.2807/1560-7917.ES.2020.25.18.2000603		https://doi.org/10.2807/1560-7917.ES.2020.25.18.2000603	PUBLISHED_EARLIER	0	0
143	Kaneko et al.	Clinical validation of an immunochromatographic SARS-Cov-2 IgM/IgG antibody assay with Japanese cohort	J Med Virol	JP	10.1002/jmv.26363		https://doi.org/10.1002/jmv.26363	PUBLISHED_EARLIER	0	0
144	Kitagawa et al.	Evaluation of rapid diagnosis of novel coronavirus disease (COVID-19) using loop-mediated isothermal amplification	J Clin Virol	JP	10.1016/j.jcv.2020.104446		https://doi.org/10.1016/j.jcv.2020.104446	PUBLISHED_EARLIER	0	0
145	Kohmer et al.	Brief clinical evaluation of six high-throughput SARS-CoV-2 IgG antibody assays	J Clin Virol	DE	10.1016/j.jcv.2020.104480		https://doi.org/10.1016/j.jcv.2020.104480	PUBLISHED_EARLIER	0	0
146	Kohmer et al.	Clinical performance of different SARS-CoV-2 IgG antibody tests	J Med Virol	DE	10.1002/jmv.26145		https://doi.org/10.1002/jmv.26145	PUBLISHED_EARLIER	0	0
147	Kovac, Risch et al.	EDTA-Anticoagulated Whole Blood for SARS-CoV-2 Antibody Testing by Electrochemiluminescence Immunoassay (ECLIA) and Enzyme-Linked Immunosorbent Assay (ELISA)	Diagnostics (Basel)	CH	10.3390/diagnostics10080593		https://doi.org/10.3390/diagnostics10080593	PUBLISHED_EARLIER	0	1
148	Krüttgen et al.	Comparison of four new commercial serologic assays for determination of SARS-CoV-2 IgG	J Clin Virol	DE	10.1016/j.jcv.2020.104394		https://doi.org/10.1016/j.jcv.2020.104394	PUBLISHED_EARLIER	0	1
149	Lahner et al.	Prevalence of Sars-Cov-2 Infection in Health Workers (HWs) and Diagnostic Test Performance: The Experience of a Teaching Hospital in Central Italy	Int J Environ Res Public Health	IT	10.3390/ijerph17124417		https://doi.org/10.3390/ijerph17124417	PUBLISHED_EARLIER	0	0
150	Lassaunière et al.	Evaluation of nine commercial SARS-CoV-2 immunoassays	medRxiv	DK		10.1101/2020.04.09.20056325	https://doi.org/10.1101/2020.04.09.20056325	PUBLISHED_EARLIER	0	0
151	Lau et al.	Evaluation of an electrochemiluminescent SARS-CoV-2 antibody assay	J Appl Lab Med	SG	10.1093/jalm/jfaa134		https://doi.org/10.1093/jalm/jfaa134	PUBLISHED_EARLIER	0	0
152	Lee et al.	Validation of a Single-step, Single-tube Reverse Transcription-Loop-Mediated Isothermal Amplification Assay for Rapid Detection of SARS-CoV-2 RNA	bioRxiv	AU		10.1101/2020.04.28.067363	https://doi.org/10.1101/2020.04.28.067363	PUBLISHED_EARLIER	0	1
153	Li et al.	Development and clinical application of a rapid IgM‐IgG combined antibody test for SARS‐CoV‐2 infection diagnosis	J Med Virol	CN	10.1002/jmv.25727		https://doi.org/10.1002/jmv.25727	PUBLISHED_EARLIER	1
154	Liebermann et al.	Comparison of Commercially Available and Laboratory Developed Assays for in vitro Detection of SARS-CoV-2 in Clinical Laboratories	J Clin Microbiol	US	10.1128/JCM.00821-20	10.1101/2020.04.24.20074559	https://doi.org/10.1128/JCM.00821-20	PUBLISHED_EARLIER	1
155	Lijia et al.	Serological chemiluminescence immunoassay for the diagnosis of SARS-CoV-2 infection	J Clin Lab Anal	CN	10.1002/jcla.23466		https://doi.org/10.1002/jcla.23466	PUBLISHED_EARLIER	0	0
156	Lin et al.	Evaluations of serological test in the diagnosis of 2019 novel coronavirus (SARS-CoV-2) infections during the COVID-19 outbreak	Eur J Clin Microbiol Infect Dis	CN	10.1007/s10096-020-03978-6	10.1101/2020.03.27.20045153	https://doi.org/10.1007/s10096-020-03978-6	PUBLISHED_EARLIER	0	1
157	Lippi et al.	Assessment of immune response to SARS-CoV-2 withfully automated MAGLUMI 2019-nCoV IgG and IgM chemiluminescence immunoassays	Clin Chem Lab Med	IT	10.1515/cclm-2020-0473		https://doi.org/10.1515/cclm-2020-0473	PUBLISHED_EARLIER	0	0
158	Liu et al.	Evaluation of Nucleocapsid and Spike Protein-based ELISAs for detecting antibodies against SARS-CoV2	J Clin Microbiol	CN	10.1128/JCM.00461-20	10.1101/2020.03.16.20035014	https://doi.org/10.1128/JCM.00461-20	PUBLISHED_EARLIER	0	0
159	Liu et al.	Diagnostic Indexes of a Rapid IgG/IgM Combined Antibody Test for SARS-CoV-2	medRxiv	CN		10.1101/2020.03.26.20044883	https://doi.org/10.1101/2020.03.26.20044883	PUBLISHED_EARLIER	1
160	Liu, Liu et al.	The comparative superiority of IgM-IgG antibody test to real-time reverse transcriptase PCR detection for SARS-CoV-2 infection diagnosis	medRxiv	CN		10.1101/2020.03.28.20045765	https://doi.org/10.1101/2020.03.28.20045765	PUBLISHED_EARLIER	0	1
161	Liu, Liu et al.	A preliminary study on serological assay for severe acute respiratory syndrome coronavirus 2 (SARS-CoV-2) in 238 admitted hospital patients	Microb Infect	CN	10.1016/j.micinf.2020.05.008	10.1101/2020.03.06.20031856	https://doi.org/10.1016/j.micinf.2020.05.008	PUBLISHED_EARLIER	0	0
162	Long et al.	Antibody responses to SARS-CoV-2 in COVID-19 patients: the perspective application of serological tests in clinical practice	medRxiv	CN		10.1101/2020.03.18.20038018	https://doi.org/10.1101/2020.03.18.20038018	PUBLISHED_EARLIER	1
163	Long et al.	Antibody responses to SARS-CoV-2 in patients with COVID-19	Nat Med	CN	10.1038/s41591-020-0897-1		https://doi.org/10.1038/s41591-020-0897-1	PUBLISHED_EARLIER	0	1
164	Lou et al.	Serology characteristics of SARS-CoV-2 infection since exposure and post symptom onset	Eur Respir J	CN	10.1183/13993003.00763-2020	10.1101/2020.03.23.20041707	https://doi.org/10.1183/13993003.00763-2020	PUBLISHED_EARLIER	0	0
165	Ma, Zeng et al.	COVID-19 diagnosis and study of serum SARS-CoV-2 specific IgA, IgM and IgG by a quantitative and sensitive immunoassay	medRxiv	CN		10.1101/2020.04.17.20064907	https://doi.org/10.1101/2020.04.17.20064907	PUBLISHED_EARLIER	1
166	Martinaud et al.	Evaluation of the Quotient® MosaiQ™ COVID-19 antibody microarray for the detection of IgG and IgM antibodies to SARS-CoV-2 virus in humans	J Clin Virol	FR	10.1016/j.jcv.2020.104571		https://doi.org/10.1016/j.jcv.2020.104571	PUBLISHED_EARLIER	0	0
167	Martínez Serrano, Rodríguez, Tormo Palop et al.	Comparison of commercial lateral flow immunoassays and ELISA for SARS-CoV-2 antibody detection	J Clin Virol	ES	10.1016/j.jcv.2020.104529		https://doi.org/10.1016/j.jcv.2020.104529	PUBLISHED_EARLIER	0	0
168	Matsumura et al.	Comparison of 12 molecular detection assays for SARS-CoV-2	bioRxiv	JP		10.1101/2020.06.24.170332	https://doi.org/10.1101/2020.06.24.170332	PUBLISHED_EARLIER	0	0
169	Matzkies et al.	Lack of sensitivity of an IVD/CE-labelled kit targeting the S gene for detection of SARS-CoV-2	Clin Microbiol Infect	AT	10.1016/j.cmi.2020.06.036		https://doi.org/10.1016/j.cmi.2020.06.036	PUBLISHED_EARLIER	0	0
170	McDonald et al.	Diagnostic Performance of a Rapid Point-of-care Test for SARS-CoV-2 in an Urban Emergency Department Setting	Acad Emerg Med	US	10.1111/acem.14039		https://doi.org/10.1111/acem.14039	PUBLISHED_EARLIER	0	0
171	Merrill et al.	Head-to-Head Comparison of Two SARS-CoV-2 Serology Assays	J Appl Lab Med	US	10.1093/jalm/jfaa125		https://doi.org/10.1093/jalm/jfaa125	PUBLISHED_EARLIER	0	0
172	Mertens, De Vos et al.	Development and Potential Usefulness of the COVID-19 Ag Respi-Strip Diagnostic Assay in a Pandemic Context	Front Med	BE	10.3389/fmed.2020.00225		https://doi.org/10.3389/fmed.2020.00225	PUBLISHED_EARLIER	1
173	Meschi et al.	Performance evaluation of Abbott ARCHITECT SARS-CoV-2 IgG immunoassay in comparison with indirect immunofluorescence and virus microneutralization test	J Clin Virol	IT	10.1016/j.jcv.2020.104539		https://doi.org/10.1016/j.jcv.2020.104539	PUBLISHED_EARLIER	0	0
174	Meyer, Torriani et al.	Validation of a commercially available SARS-CoV-2 serological Immunoassay	Clin Microbiol Infect	CH	10.1016/j.cmi.2020.06.024	10.1101/2020.05.02.20080879	https://doi.org/10.1016/j.cmi.2020.06.024	PUBLISHED_EARLIER	0	0
175	Minteer et al.	Multi-site Validation of a SARS-CoV-2 IgG/IgM Rapid Antibody Detection Kit	medRxiv	CN, US		10.1101/2020.05.25.20112227	https://doi.org/10.1101/2020.05.25.20112227	PUBLISHED_EARLIER	1
176	Mitchell et al.	Evaluation of the COVID19 ID NOW EUA assay	J Clin Virol	US	10.1016/j.jcv.2020.104429		https://doi.org/10.1016/j.jcv.2020.104429	PUBLISHED_EARLIER	0	0
177	Montesinos et al.	Evaluation of two automated and three rapid lateral flow immunoassays for the detection of anti-SARS-CoV-2 antibodies	J Clin Virol	BE	10.1016/j.jcv.2020.104413		https://doi.org/10.1016/j.jcv.2020.104413	PUBLISHED_EARLIER	0	0
178	Moran, Beavis et al.	The Detection of SARS-CoV-2 using the Cepheid Xpert Xpress SARS-CoV-2 and Roche 2 cobas SARS-CoV-2 Assays	J Clin Microbiol	US	10.1128/JCM.00772-20		https://doi.org/10.1128/JCM.00772-20	PUBLISHED_EARLIER	0	0
179	Mostafa et al.	Multicenter evaluation of the NeuMoDxâ„¢ SARS-CoV-2 Test	J Clin Virol	US	10.1016/j.jcv.2020.104583		https://doi.org/10.1016/j.jcv.2020.104583	PUBLISHED_EARLIER	0	0
180	Muecksch et al.	Longitudinal analysis of clinical serology assay performance and neutralising antibody levels in COVID19 convalescents	medRxiv	UK		10.1101/2020.08.05.20169128	https://doi.org/10.1101/2020.08.05.20169128	PUBLISHED_EARLIER	0	0
181	Muench et al.	Development and Validation of the Elecsys Anti-SARS-CoV-2 Immunoassay as a Highly Specific Tool for Determining Past Exposure to SARS-CoV-2	J Clin Microbiol	DE	10.1128/JCM.01694-20		https://doi.org/10.1128/JCM.01694-20	PUBLISHED_EARLIER	1
182	Muenchhoff et al.	Multicentre comparison of quantitative PCR-based assays to detect SARS-CoV-2, Germany, March 2020	Euro Surveill	DE	10.2807/1560-7917.ES.2020.25.24.2001057		https://doi.org/10.2807/1560-7917.ES.2020.25.24.2001057	PUBLISHED_EARLIER	0	1
183	Public Health England	Rapid assessment of the Altona RealStar SARS-CoV-2 RT-PCR Kit 1.0. assay for the detection of SARS-CoV-2 (COVID-19)	na	UK			https://assets.publishing.service.gov.uk/government/uploads/system/uploads/attachment_data/file/889336/Rapid_assessment_Altona_Real_Star_SARS-CoV-2_RT-PCR_Kit.pdf	PUBLISHED_EARLIER	0	0
184	na	Contributed by CNR respiratory viruses Lyon (France)	na	FR				NEWLY_CONTRIBUTED
185	Public Health England	Rapid assessment of the AusDiagnostics Coronavirus Typing (8-well) assay for the detection of SARS-CoV-2 (COVID-19)	na	UK			https://assets.publishing.service.gov.uk/government/uploads/system/uploads/attachment_data/file/889335/Rapid_assessment_AusDiagnostics_Coronavirus_Typing__8-well__assay_for_detection_of_SARS-CoV-2.pdf	PUBLISHED_EARLIER	0	0
186	na	Contributed by CNR respiratory viruses Lyon (France)	na	FR				NEWLY_CONTRIBUTED
187	na	Contributed by National Insititute of Public Health (Poland)	na	PL				NEWLY_CONTRIBUTED
188	na	Contributed by CNR respiratory viruses Lyon (France)	na	FR				NEWLY_CONTRIBUTED
189	na	Contributed by Karolinska University Laboratories (Sweden)	na	SE				NEWLY_CONTRIBUTED
190	na	Contributed by CNR respiratory viruses Lyon (France)	na	FR				NEWLY_CONTRIBUTED
191	na	Contributed by CNR respiratory viruses Lyon (France)	na	FR				NEWLY_CONTRIBUTED
192	Public Health England	Rapid assessment of the (ProLab/Certest) ViaSure SARS-CoV-2 Real Time PCR detection Kit (VS-NCO296T)	na	UK			https://assets.publishing.service.gov.uk/government/uploads/system/uploads/attachment_data/file/889340/Rapid_assessment_ViaSure_SARS-CoV-2_Real_Time_PCR_detection_Kit_VS-NCO296T.pdf	PUBLISHED_EARLIER	0	0
193	Public Health England	Rapid assessment of the GeneFirst Novel Coronavirus (COVID-19) Real-Time PCR assay	na	UK			https://assets.publishing.service.gov.uk/government/uploads/system/uploads/attachment_data/file/889334/Rapid_assessment_GeneFirst_Novel_Coronavirus__COVID-19__Real-Time_PCR_assay.pdf	PUBLISHED_EARLIER	0	0
194	Public Health England	Rapid assessment of the Genetic Signatures EasyScreen™ SARS-CoV-2 Detection Kit	na	UK			https://assets.publishing.service.gov.uk/government/uploads/system/uploads/attachment_data/file/889332/Rapid_assessment_Genetic_Signatures_EasyScreen__SARS-CoV-2_Detection_Kit.pdf	PUBLISHED_EARLIER	0	0
195	FIND	SARS-CoV-2 Molecular Assay Evaluation: Results	na	CH			https://www.finddx.org/covid-19/sarscov2-eval-molecular/molecular-eval-results/	PUBLISHED_EARLIER	0	0
196	na	Contributed by National Insititute of Public Health (Poland)	na	PL				NEWLY_CONTRIBUTED
197	na	Contributed by National Insititute of Public Health (Poland)	na	PL				NEWLY_CONTRIBUTED
198	na	Contributed by University Hospital for Infectious Diseases (Croatia)	na	HR				NEWLY_CONTRIBUTED
199	na	Contributed by Voivodeship Sanitary Epidemiological Station Warsaw, Epidemiological Response Centre of The Polish Armed Forces (Poland)	na	PL				NEWLY_CONTRIBUTED
200	Public Health England	Rapid assessment of the Novacyt Primerdesign Coronavirus (COVID-19) genesig® Real-Time PCR assay	na	UK			https://assets.publishing.service.gov.uk/government/uploads/system/uploads/attachment_data/file/889330/Rapid_assessment_Novacyt_Primerdesign_Coronavirus__COVID-19__Genesig.pdf	PUBLISHED_EARLIER	0	0
201	Public Health England	Rapid assessment of the Randox Extended Coronavirus Multiplex Array assay	na	UK			https://assets.publishing.service.gov.uk/government/uploads/system/uploads/attachment_data/file/889329/Rapid_assessment_Randox_Extended_Coronavirus_Multiplex_Array_assay.pdf	PUBLISHED_EARLIER	0	0
202	na	Contributed by CNR respiratory viruses Lyon (France)	na	FR				NEWLY_CONTRIBUTED
203	Public Health England	Rapid assessment of the Seegene ‘Allplex 2019-nCoV’ assay for the detection of SARS-CoV-2 (COVID-19)	na	UK			https://assets.publishing.service.gov.uk/government/uploads/system/uploads/attachment_data/file/889327/Rapid_assessment_Seegene__Allplex_2019-nCoV__assay_for_the_detection_of_SARS-CoV-2__COVID-19_.pdf	PUBLISHED_EARLIER	0	0
204	Public Health England	Rapid assessment of the Roche Ltd Coronavirus LightMix® Modular SARS and Wuhan CoV E-gene assay	na	UK			https://assets.publishing.service.gov.uk/government/uploads/system/uploads/attachment_data/file/889328/Rapid_assessment_Roche_Ltd_Coronavirus_LightMix_Modular_SARS_and_Wuhan_CoV_E-gene_assay.pdf	PUBLISHED_EARLIER	0	0
205	Nagura-Ikeda, Imai et al.	Clinical evaluation of self-collected saliva by RT-qPCR, direct RT-qPCR, RT-LAMP, and a rapid antigen test to diagnose COVID-19	J Clin Microbiol	JP	10.1128/JCM.01438-20		https://doi.org/10.1128/JCM.01438-20	PUBLISHED_EARLIER	0	1
206	Nalla et al.	Comparative Performance of SARS-CoV-2 Detection Assays Using Seven Different Primer-Probe Sets and One Assay Kit	J Clin Microbiol	US	10.1128/JCM.00557-20	10.1101/2020.03.13.20035618	https://doi.org/10.1101/2020.03.13.20035618	PUBLISHED_EARLIER	0	1
207	National COVID Testing Scientific Advisory Panel	Evaluation of antibody testing for SARS-Cov-2 using ELISA and lateral flow immunoassays	medRxiv	UK		10.1101/2020.04.15.20066407	https://doi.org/10.1101/2020.04.15.20066407	PUBLISHED_EARLIER	0	1
208	Nicol et al.	Assessment of SARS-CoV-2 serological tests for the diagnosis of COVID-19 through the evaluation of three immunoassays: two automated immunoassays (Euroimmun and Abbott) and one rapid lateral flow immunoassay (NG Biotech)	J Clin Virol	FR	10.1016/j.jcv.2020.104511		https://doi.org/10.1016/j.jcv.2020.104511	PUBLISHED_EARLIER	0	0
209	Nilles et al.	Evaluation of two commercial and two non-commercial immunoassays for the detection of prior infection to SARS-CoV-2	medRxiv	US		10.1101/2020.06.24.20139006	https://doi.org/10.1101/2020.06.24.20139006	PUBLISHED_EARLIER	1
210	Nörz et al.	Clinical evaluation of a SARS-CoV-2 RT-PCR assay on a fully automated system for rapid on-demand testing in the hospital setting	J Clin Virol	DE	10.1016/j.jcv.2020.104390		https://doi.org/10.1016/j.jcv.2020.104390	PUBLISHED_EARLIER	0	0
211	Nörz et al.	Pushing beyond specifications: Evaluation of linearity and clinical performance of a fully automated SARS-CoV-2 RT-PCR assay for reliable quantification in blood and other materials outside recommendations	medRxiv	DE		10.1101/2020.05.28.20115469	https://doi.org/10.1101/2020.05.28.20115469	PUBLISHED_EARLIER	0	1
212	Ong et al.	Comparison of diagnostic accuracies of rapid serological tests and ELISA to molecular diagnostics in patients with suspected coronavirus disease 2019 presenting to the hospital	Clin Microbiol Infect	NL	10.1016/j.cmi.2020.05.028		https://doi.org/10.1016/j.cmi.2020.05.028	PUBLISHED_EARLIER	0	0
213	Ou, Tan et al.	Study on the expression levels of antibodies against SARS-CoV-2 at different period of disease and its related factors in 192 cases of COVID-19 patients	medRxiv	CN		10.1101/2020.05.22.20102525	https://doi.org/10.1101/2020.05.22.20102525	PUBLISHED_EARLIER	0	0
214	Padoan et al.	Analytical performances of a chemiluminescence immunoassay for SARS-CoV-2 IgM/IgG and antibody kinetics.	Clin Chem Lab Med	IT	10.1515/cclm-2020-0443		https://doi.org/10.1515/cclm-2020-0443	PUBLISHED_EARLIER	0	1
215	Padoan et al.	Evaluation of an ELISA for SARS-CoV-2 antibody testing: clinical performances and correlation with plaque reduction neutralization titer	Clin Chem Lab Med	IT	10.1515/cclm-2020-1096		https://doi.org/10.1515/cclm-2020-1096	PUBLISHED_EARLIER	0	0
216	Padoan et al.	Clinical performances of an ELISA for SARS-CoV-2 antibody assay and correlation with neutralization activity	Clin Chim Acta	IT	10.1016/j.cca.2020.08.024		https://doi.org/10.1016/j.cca.2020.08.024	PUBLISHED_EARLIER	0	0
217	Paiva et al.	Validation and Performance Comparison of Three SARS-CoV-2 Antibody Assays	J Med Virol	US	10.1002/jmv.26341	10.1101/2020.05.29.124776	https://doi.org/10.1002/jmv.26341	PUBLISHED_EARLIER	0	0
218	Pallett et al.	Point-of-care serological assays for delayed SARS-CoV-2 case identification among health-care workers in the UK: a prospective multicentre cohort study	Lancet Respir Med	UK	10.1016/S2213-2600(20)30315-5		https://doi.org/10.1016/S2213-2600(20)30315-5	PUBLISHED_EARLIER	0	0
219	Pan et al.	Serological immunochromatographic approach in diagnosis with SARS-CoV-2 infected COVID-19 patients	J Infect	CN	10.1016/j.jinf.2020.03.051	10.1101/2020.03.13.20035428	https://doi.org/10.1016/j.jinf.2020.03.051	PUBLISHED_EARLIER	0	0
220	Pan, Long et al.	Potential False-Negative Nucleic Acid Testing Results for Severe Acute Respiratory Syndrome Coronavirus 2 from Thermal Inactivation of Samples with Low Viral Loads	Clin Chem	CN	10.1093/clinchem/hvaa091		https://doi.org/10.1093/clinchem/hvaa091	PUBLISHED_EARLIER	0	1
221	Paradiso et al.	Clinical meanings of rapid serological assay in patients tested for SARS-Co2 RT-PCR	medRxiv	IT		10.1101/2020.04.03.20052183	https://doi.org/10.1101/2020.04.03.20052183	PUBLISHED_EARLIER	0	0
222	Paradiso et al.	Rapid serological tests have a role in asymptomatic health workers COVID-19 screening	medRxiv	IT		10.1101/2020.04.15.20057786	https://doi.org/10.1101/2020.04.15.20057786	PUBLISHED_EARLIER	0	1
223	Pasomsub et al.	Saliva Sample as a Non-Invasive Specimen for the Diagnosis of Coronavirus Disease-2019 (COVID-19): a Cross-Sectional Study	medRxiv	TH		10.1101/2020.04.17.20070045	https://doi.org/10.1101/2020.04.17.20070045	PUBLISHED_EARLIER	0	1
224	Perkmann et al.	Side by side comparison of three fully automated SARS-CoV-2 antibody assays with a focus on specificity	Clin Chem	AT	10.1093/clinchem/hvaa198	10.1101/2020.06.04.20117911	https://doi.org/10.1093/clinchem/hvaa198	PUBLISHED_EARLIER	0	0
225	Pfefferle et al.	Evaluation of a quantitative RT-PCR assay for the detection of the emerging coronavirus SARS-CoV-2 using a high throughput system	Euro Surveill	DE	10.2807/1560-7917.ES.2020.25.9.2000152		https://doi.org/10.2807/1560-7917.ES.2020.25.9.2000152	PUBLISHED_EARLIER	0	1
226	Pflüger, Bannasch et al.	Clinical evaluation of five different automated SARS-CoV-2 serology assays in a cohort of hospitalized COVID-19 patients	J Clin Virol	DE	10.1016/j.jcv.2020.104549		https://doi.org/10.1016/j.jcv.2020.104549	PUBLISHED_EARLIER	0	0
227	Pham et al.	Performance characteristics of a high throughput automated transcription mediated amplification test for SARS-CoV-2 detection	J Clin Microbiol	US	10.1128/JCM.01669-20		https://doi.org/10.1128/JCM.01669-20	PUBLISHED_EARLIER	1
228	Plebani et al.	Diagnostic performances and thresholds: The key to harmonization in serological SARS-CoV-2 assays?	Clin Chim Acta	IT	10.1016/j.cca.2020.05.050		https://doi.org/10.1016/j.cca.2020.05.050	PUBLISHED_EARLIER	0	0
229	Poljak, Korva et al.	Clinical Evaluation of the cobas SARS-CoV-2 Test and a Diagnostic Platform Switch during 48 Hours in the Midst of the COVID-19 Pandemic	J Clin Microbiol	SI	10.1128/JCM.00599-20		https://doi.org/10.1128/JCM.00599-20	PUBLISHED_EARLIER	0	0
230	Prazuck et al.	Evaluation of performance of two SARS-CoV-2 Rapid whole-blood finger-stick IgM-IgGCombined Antibody Tests	medRxiv	FR		10.1101/2020.05.27.20112888	https://doi.org/10.1101/2020.05.27.20112888	PUBLISHED_EARLIER	0	1
231	Prince et al.	Detection of SARS-CoV-2 IgG Targeting Nucleocapsid or Spike Protein by Four High Throughput Immunoassays Authorized for Emergency Use	J Clin Microbiol	US	10.1128/JCM.01742-20		https://doi.org/10.1128/JCM.01742-20	PUBLISHED_EARLIER	0	1
232	na	Contributed by Nicosia General Hospital (Cyprus)	na	CY				NEWLY_CONTRIBUTED
233	na	Contributed by National Insititute of Public Health (Poland)	na	PL				NEWLY_CONTRIBUTED
234	na	Contributed by Pasteur Hellenic Institute (Greece)	na	GR				NEWLY_CONTRIBUTED
235	na	Contributed by National Institute of Health Doutor Ricardo Jorge (Portugal)	na	PT				NEWLY_CONTRIBUTED
236	na	Contributed by National Institute of Health Doutor Ricardo Jorge (Portugal)	na	PT				NEWLY_CONTRIBUTED
237	na	Contributed by National Institute of Health Doutor Ricardo Jorge (Portugal)	na	PT				NEWLY_CONTRIBUTED
238	na	Contributed by Pasteur Hellenic Institute (Greece)	na	GR				NEWLY_CONTRIBUTED
239	na	Contributed by Leuven University Hospital (Belgium)	na	BE				NEWLY_CONTRIBUTED
240	na	Contributed by National Laboratory for Health Environment and Food, Laboratory for Public Health Virology (Slovenia)	na	SI				NEWLY_CONTRIBUTED
241	na	Contributed by Institute for Tropical Medicine (Belgium)	na	BE				NEWLY_CONTRIBUTED
242	na	Contributed by Leuven University Hospital (Belgium)	na	BE				NEWLY_CONTRIBUTED
243	na	Contributed by National Insititute of Public Health (Poland)	na	PL				NEWLY_CONTRIBUTED
244	na	Contributed by Finnish Institute for Health and Welfare (Finland)	na	FI				NEWLY_CONTRIBUTED
245	na	Contributed by National Laboratory for Health (Luxembourg)	na	LU				NEWLY_CONTRIBUTED
246	Pujadas et al.	Comparison of SARS-CoV-2 detection from nasopharyngeal swab samples by the Roche cobas 6800 SARS-CoV-2 test and a laboratory-developed real-time RT-PCR test	J Med Virol	US	10.1002/jmv.25988		https://doi.org/10.1002/jmv.25988	PUBLISHED_EARLIER	0	0
247	Pérez-García, Pérez-Tanoira et al.	Rapid diagnosis of SARS-CoV-2 infection by detecting IgG and IgM antibodies with an immunochromatographic device: a prospective single-center study	J Clin Virol	ES	10.1016/j.jcv.2020.104473	10.1101/2020.04.11.20062158	https://doi.org/10.1016/j.jcv.2020.104473	PUBLISHED_EARLIER	0	0
248	Qian, Zhou et al.	Development and Multicenter Performance Evaluation of The First Fully Automated SARS-CoV-2 IgM and IgG Immunoassays	medRxiv	CN		10.1101/2020.04.16.20067231	https://doi.org/10.1101/2020.04.16.20067231	PUBLISHED_EARLIER	1
249	Qu et al.	Profile of IgG and IgM antibodies against severe acute respiratory syndrome coronavirus 2 (SARS-CoV-2)	Clin Infect Dis	CN	10.1093/cid/ciaa489		https://doi.org/10.1093/cid/ciaa489	PUBLISHED_EARLIER	0	1
250	Rahman et al.	Interpret with caution: An evaluation of the commercial AusDiagnostics versus in-house developed assays for the detection of SARS-CoV-2 virus	J Clin Virol	AU	10.1016/j.jcv.2020.104374		https://doi.org/10.1016/j.jcv.2020.104374	PUBLISHED_EARLIER	0	1
251	Rhoads et al.	Comparison of Abbott ID Now, Diasorin Simplexa, and CDC FDA EUA methods for the detection of SARS-CoV-2 from nasopharyngeal and nasal swabs from individuals diagnosed with COVID-19	J Clin Microbiol	US	10.1128/JCM.00760-20		https://doi.org/10.1128/JCM.00760-20	PUBLISHED_EARLIER	0	0
252	Rikhtegaran Tehrani et al.	Specificity and Performance of Nucleocapsid and Spike-based SARS-CoV-2 Serologic Assays	medRxiv	US		10.1101/2020.08.05.20168476	https://doi.org/10.1101/2020.08.05.20168476	PUBLISHED_EARLIER	1
253	Sakai et al.	Evaluation of a high-speed but low-throughput RT-qPCR system for detection of SARS-CoV-2	J Hosp Infect	JP	10.1016/j.jhin.2020.05.025		https://doi.org/10.1016/j.jhin.2020.05.025	PUBLISHED_EARLIER	0	1
254	Santos et al.	Sensitivity of the Wondfo One Step COVID-19 test using serum samples	Clinics (Sao Paulo)	BR	10.6061/clinics/2020/e2013		https://doi.org/10.6061/clinics/2020/e2013	PUBLISHED_EARLIER	0	1
255	Schnurra et al.	Comparison of the diagnostic sensitivity of SARS-CoV-2 nucleoprotein and glycoprotein-based antibody tests	J Clin Virol	DE	10.1016/j.jcv.2020.104544		https://doi.org/10.1016/j.jcv.2020.104544	PUBLISHED_EARLIER	0	0
256	Seegmiller et al.	Method comparison of SARS-CoV-2 serology assays involving three commercially available platforms and a novel in-house developed enzyme-linked immunosorbent assay	Clin Biochem	US	10.1016/j.clinbiochem.2020.08.004		https://doi.org/10.1016/j.clinbiochem.2020.08.004	PUBLISHED_EARLIER	1
257	Shakiba et al.	Seroprevalence of COVID-19 virus infection in Guilan province, Iran	medRxiv	IR		10.1101/2020.04.26.20079244	https://doi.org/10.1101/2020.04.26.20079244	PUBLISHED_EARLIER	0	1
258	Shen, Zheng, Zhang, Zhang, Wang, Jin, Ling et al.	Clinical evaluation of a rapid colloidal gold immunochromatography assay for SARS-Cov-2 IgM/IgG	Am J Transl Res	CN	PMID:32355546		https://www.ncbi.nlm.nih.gov/pmc/articles/PMC7191168/pdf/ajtr0012-1348.pdf	PUBLISHED_EARLIER	0	0
259	Slot et al.	Herd immunity is not a realistic exit strategy during a COVID-19 outbreak	NatureResearch	NL		10.21203/rs.3.rs-25862/v1	https://doi.org/10.21203/rs.3.rs-25862/v1	PUBLISHED_EARLIER	0	1
260	Smith et al.	Analytical and Clinical Comparison of Three Nucleic Acid Amplification Tests for SARS-CoV-2 Detection	J Clin Microbiol	US	10.1128/JCM.01134-20		https://doi.org/10.1128/JCM.01134-20	PUBLISHED_EARLIER	0	0
261	Smithgall et al.	Comparison of Cepheid Xpert Xpress and Abbott ID Now to Roche cobas for the Rapid Detection of SARS-CoV-2	J Clin Virol	US	10.1016/j.jcv.2020.104428	10.1101/2020.04.22.055327	https://doi.org/10.1016/j.jcv.2020.104428	PUBLISHED_EARLIER	0	1
262	Snoeck et al.	Prevalence of SARS-CoV-2 infection in the Luxembourgish population: the CON-VINCE study.	medRxiv	LU		10.1101/2020.05.11.20092916	https://doi.org/10.1101/2020.05.11.20092916	PUBLISHED_EARLIER	0	1
263	Soleimani et al.	Clinical usefulness of fully automated chemiluminescent immunoassay for quantitative antibody measurements in COVID-19 patients	J Med Virol	BE	10.1002/jmv.26430		https://doi.org/10.1002/jmv.26430	PUBLISHED_EARLIER	0	0
264	Spicuzza et al.	Reliability and usefulness of a rapid IgM‐ IgG antibody test for the diagnosis of SARS-CoV-2 infection: a preliminary report	J Infect	IT	10.1016/j.jinf.2020.04.022		https://doi.org/10.1016/j.jinf.2020.04.022	PUBLISHED_EARLIER	0	0
265	Steensels et al.	Hospital-Wide SARS-CoV-2 Antibody Screening in 3056 Staff in a Tertiary Center in Belgium	JAMA	BE	10.1001/jama.2020.11160		https://doi.org/10.1001/jama.2020.11160	PUBLISHED_EARLIER	0	1
266	Stevens, Hogan et al.	Comparison of a Point-of-Care Assay and a High-Complexity Assay for Detection of SARS-CoV-2 RNA	J Appl Lab Med	US	10.1093/jalm/jfaa135		https://doi.org/10.1093/jalm/jfaa135	PUBLISHED_EARLIER	0	0
267	Streeck et al.	Infection fatality rate of SARS-CoV-2 infection in a German community with a super-spreading event	medRxiv	DE		10.1101/2020.05.04.20090076	https://doi.org/10.1101/2020.05.04.20090076	PUBLISHED_EARLIER	0	1
268	Stringhini et al.	Seroprevalence of anti-SARS-CoV-2 IgG antibodies in Geneva, Switzerland (SEROCoV-POP): a population-based study	Lancet	CH	10.1016/S0140-6736(20)31304-0	10.1101/2020.05.02.20088898	https://doi.org/10.1016/S0140-6736(20)31304-0	PUBLISHED_EARLIER	0	1
269	Stroemer et al.	Diagnostic accuracy of six commercial SARS-CoV-2 IgG/total antibody assays and identification of SARS-CoV-2 neutralizing antibodies in convalescent sera	medRxiv	DE		10.1101/2020.06.15.20131672	https://doi.org/10.1101/2020.06.15.20131672	PUBLISHED_EARLIER	0	0
270	Suhandynata et al.	Longitudinal Monitoring of SARS-CoV-2 IgM and IgG Seropositivity to Detect COVID-19	J Appl Lab Med	US	10.1093/jalm/jfaa079		https://doi.org/10.1093/jalm/jfaa079	PUBLISHED_EARLIER	0	0
271	Suhandynata et al.	Multi-platform Comparison of SARS-CoV-2 Serology Assays for the Detection of COVID-19	J Appl Lab Med	US	10.1093/jalm/jfaa139		https://doi.org/10.1093/jalm/jfaa139	PUBLISHED_EARLIER	0	0
272	Takita et al.	Preliminary Results of Seroprevalence of SARS-CoV-2 at Community Clinics in Tokyo	medRxiv			10.1101/2020.04.29.20085449	https://doi.org/10.1101/2020.04.29.20085449	PUBLISHED_EARLIER	0	1
273	Tan et al.	Viral Kinetics and Antibody Responses in Patients with COVID-19	medRxiv	CN		10.1101/2020.03.24.20042382	https://doi.org/10.1101/2020.03.24.20042382	PUBLISHED_EARLIER	0	1
274	Tang et al.	Clinical Performance of Two SARS-CoV-2 Serologic Assays	Clin Chem	US	10.1093/clinchem/hvaa120		https://doi.org/10.1093/clinchem/hvaa120	PUBLISHED_EARLIER	0	0
275	Tang et al.	Clinical Performance of the Roche SARS-CoV-2 Serologic Assay	Clin Chem	US	10.1093/clinchem/hvaa132		https://doi.org/10.1093/clinchem/hvaa132	PUBLISHED_EARLIER	0	0
276	Tanida et al.	Evaluation of the automated cartridge-based ARIES SARS-CoV-2 Assay (RUO) against automated Cepheid Xpert Xpress SARS-CoV-2 PCR as gold standard	Eur J Microbiol Immunol	DE	10.1556/1886.2020.00017		https://doi.org/10.1556/1886.2020.00017	PUBLISHED_EARLIER	0	0
277	Theel et al.	Performance Characteristics of Four High-Throughput Immunoassays for Detection of IgG Antibodies against SARS-CoV-2	J Clin Microbiol	US	10.1128/JCM.01243-20		https://doi.org/10.1128/JCM.01243-20	PUBLISHED_EARLIER	0	0
278	Tollånes et al.	Evaluation of eleven rapid tests for detection of antibodies against SARS-CoV-2	Clin Chem Lab Med	NO	10.1515/cclm-2020-0628		https://doi.org/10.1515/cclm-2020-0628	PUBLISHED_EARLIER	0	0
279	Tosato et al.	Severe Acute Respiratory Syndrome Coronavirus 2 Serology in Asymptomatic Healthcare Professionals: Preliminary Experience of a Tertiary Italian Academic Center.	medRxiv			10.1101/2020.04.27.20073858	https://doi.org/10.1101/2020.04.27.20073858	PUBLISHED_EARLIER	0	1
280	Traugott et al.	Performance of Severe Acute Respiratory Syndrome Coronavirus 2 Antibody Assays in Different Stages of Infection: Comparison of Commercial Enzyme-Linked Immunosorbent Assays and Rapid Tests	J Infect Dis	AT	10.1093/infdis/jiaa305		https://doi.org/10.1093/infdis/jiaa305	PUBLISHED_EARLIER	0	0
281	Tré-Hardy et al.	Validation of a chemiluminescent assay for specific SARS-CoV-2 antibody	Clin Chem Lab Med	BE	10.1515/cclm-2020-0594		https://doi.org/10.1515/cclm-2020-0594	PUBLISHED_EARLIER	1
282	Tré-Hardy et al.	Analytical and clinical validation of an ELISA for specific SARS‐CoV‐2 IgG, IgA and IgM antibodies	J Med Virol	BE	10.1002/jmv.26303		https://doi.org/10.1002/jmv.26303	PUBLISHED_EARLIER	0	0
283	Trémeaux et al.	Evaluation of the Aptima transcription-mediated amplification assay (Hologic) for detecting SARS-CoV-2 in clinical specimens	J Clin Virol	FR	10.1016/j.jcv.2020.104541		https://doi.org/10.1016/j.jcv.2020.104541	PUBLISHED_EARLIER	0	0
284	Tuaillon et al.	Detection of SARS-CoV-2 antibodies using commercial assays and seroconversion patterns in hospitalized patients	J Infect	FR	10.1016/j.jinf.2020.05.077	10.1101/2020.05.04.20090027	https://doi.org/10.1016/j.jinf.2020.05.077	PUBLISHED_EARLIER	0	0
285	Van Elslande et al.	Antibody response against SARS-CoV-2 spike protein and nucleoprotein evaluated by 4 automated immunoassays and 3 ELISAs	Clin Microbiol Infect	BE	10.1016/j.cmi.2020.07.038		https://doi.org/10.1016/j.cmi.2020.07.038	PUBLISHED_EARLIER	0	0
286	Vandergaast et al.	Development and validation of IMMUNO-COVâ„¢: a high-throughput clinical assay for detecting antibodies that neutralize SARS-CoV-2	bioRxiv	US		10.1101/2020.05.26.117549	https://doi.org/10.1101/2020.05.26.117549	PUBLISHED_EARLIER	1
287	Visseaux et al.	Evaluation of the QIAstat-Dx Respiratory SARS-CoV-2 Panel, the first rapid multiplex PCR commercial assay for SARS-CoV-2 detection	J Clin Microbiol	FR	10.1128/JCM.00630-20		https://doi.org/10.1128/JCM.00630-20	PUBLISHED_EARLIER	0	0
288	Visseaux et al.	Evaluation of the RealStarÂ® SARS-CoV-2 RT-PCR kit RUO performances and limit of detection	J Clin Virol	FR	10.1016/j.jcv.2020.104520		https://doi.org/10.1016/j.jcv.2020.104520	PUBLISHED_EARLIER	0	0
289	Wajnberg et al.	Humoral immune response and prolonged PCR positivity in a cohort of 1343 SARS-CoV 2 patients in the New York City region	medRxiv	US		10.1101/2020.04.30.20085613	https://doi.org/10.1101/2020.04.30.20085613	PUBLISHED_EARLIER	0	1
290	Wan et al.	Cross-reaction of sera from COVID-19 patients with SARS-CoV assays.	medRxiv	SG		10.1101/2020.03.17.20034454	https://doi.org/10.1101/2020.03.17.20034454	PUBLISHED_EARLIER	0	1
291	Wan et al.	Performance verification of detecting COVID-19 specific antibody by using four chemiluminescence immunoassay systems	medRxiv	CN		10.1101/2020.04.27.20074849	https://doi.org/10.1101/2020.04.27.20074849	PUBLISHED_EARLIER	0	0
292	Wang	Combination of serological total antibody and RT-PCR test for detection of SARS-COV-2 infections	J Virol Methods	CN	10.1016/j.jviromet.2020.113919		https://doi.org/10.1016/j.jviromet.2020.113919	PUBLISHED_EARLIER	0	1
293	Wang , Du et al.	A Method To Prevent SARS-CoV-2 IgM False Positives in Gold Immunochromatography and Enzyme-Linked Immunosorbent Assays	J Clin Microbiol	CN	10.1128/JCM.00375-20		https://doi.org/10.1128/JCM.00375-20	PUBLISHED_EARLIER	0	1
294	Wang et al.	Evaluation of seven commercial SARS-CoV-2 RNA detection kits based on real-time polymerase chain reaction (PCR) in China	Clin Chem Lab Med	CN	10.1515/cclm-2020-0271		https://doi.org/10.1515/cclm-2020-0271	PUBLISHED_EARLIER	0	1
295	Wechselberger et al.	Performance evaluation of serological assays to determine the immunoglobulin status in SARS-CoV-2 infected patients	J Clin Virol	AT	10.1016/j.jcv.2020.104589		https://doi.org/10.1016/j.jcv.2020.104589	PUBLISHED_EARLIER	0	1
296	Weidner et al.	Quantification of SARS-CoV-2 antibodies with eight commercially available immunoassays	J Clin Virol	AT	10.1016/j.jcv.2020.104540		https://doi.org/10.1016/j.jcv.2020.104540	PUBLISHED_EARLIER	0	0
297	Whitman et al.	Test performance evaluation of SARS-CoV-2 serological assays	medRxiv	US		10.1101/2020.04.25.20074856	https://doi.org/10.1101/2020.04.25.20074856	PUBLISHED_EARLIER	0	0
298	Wirden, Feghoul et al.	Multicenter comparison of the Cobas 6800 system with the RealStar RT-PCR kit for the detection of SARS-CoV-2	J Clin Virol	FR	10.1016/j.jcv.2020.104573		https://doi.org/10.1016/j.jcv.2020.104573	PUBLISHED_EARLIER	0	0
299	Wolff et al.	Monitoring antibody response following SARS-CoV-2 infection: diagnostic efficiency of 4 automated immunoassays	Diagn Microbiol Infect Dis	BE	10.1016/j.diagmicrobio.2020.115140		https://doi.org/10.1016/j.diagmicrobio.2020.115140	PUBLISHED_EARLIER	0	0
300	Wolters et al.	Multi-center Evaluation of Cepheid Xpert® Xpress SARS-CoV-2 Point-Of-Care Test During the SARS-CoV-2 Pandemic	J Clin Virol	NL	10.1016/j.jcv.2020.104426		https://doi.org/10.1016/j.jcv.2020.104426	PUBLISHED_EARLIER	0	0
301	Wong et al.	Evaluation on testing of deep throat saliva and lower respiratory tract specimens with Xpert Xpress SARS-CoV-2 assay	J Clin Virol	CN	10.1016/j.jcv.2020.104593		https://doi.org/10.1016/j.jcv.2020.104593	PUBLISHED_EARLIER	0	1
302	Wu et al.	Serological tests facilitate identification of asymptomatic SARS‐CoV‐2 infection in Wuhan, China	J Med Virol	CN	10.1002/jmv.25904		https://doi.org/10.1002/jmv.25904	PUBLISHED_EARLIER	0	1
303	Wu et al.	Four point-of-care lateral flow immunoassays for diagnosis of COVID-19 and for assessing dynamics of antibody responses to SARS-CoV-2	J Infect	TW	10.1016/j.jinf.2020.06.023		https://doi.org/10.1016/j.jinf.2020.06.023	PUBLISHED_EARLIER	0	0
304	Xiang et al.	Antibody Detection and Dynamic Characteristics in Patients with COVID-19	Clin Infect Dis	CN	10.1093/cid/ciaa461		https://doi.org/10.1093/cid/ciaa461	PUBLISHED_EARLIER	0	0
305	Xiao et al.	Profile of Specific Antibodies to SARS-CoV-2: The First Report.	J Infect	CN	10.1016/j.jinf.2020.03.012		https://doi.org/10.1016/j.jinf.2020.03.012	PUBLISHED_EARLIER	0	1
306	Xiao et al.	Early viral clearance and antibody kinetics of COVID-19 among asymptomatic carriers	medRxiv	CN		10.1101/2020.04.28.20083139	https://doi.org/10.1101/2020.04.28.20083139	PUBLISHED_EARLIER	0	1
307	Xie, Ding et al.	Characteristics of patients with coronavirus disease (COVID‐19) confirmed using an IgM‐IgG antibody test	J Med Virol	CN	10.1002/jmv.25930		https://doi.org/10.1002/jmv.25930	PUBLISHED_EARLIER	0	0
308	Xie, Jiang, Huang et al.	Comparison of different samples for 2019 novel coronavirus detection by nucleic acid amplification tests	Int J Infect Dis	CN	10.1016/j.ijid.2020.02.050		https://doi.org/10.1016/j.ijid.2020.02.050	PUBLISHED_EARLIER	0	1
309	Xiong et al.	Comparative performance of four nucleic acid amplification tests for SARS-CoV-2 virus	bioRxiv	CN		10.1101/2020.03.26.010975	https://doi.org/10.1101/2020.03.26.010975	PUBLISHED_EARLIER	1
310	Yang et al.	Laboratory diagnosis and monitoring the viral shedding of 2019-nCoV infections	medRxiv	CN		10.1101/2020.02.11.20021493	https://doi.org/10.1101/2020.02.11.20021493	PUBLISHED_EARLIER	0	1
311	Yang, Racine-Brzostek et al.	SARS-CoV-2 antibody characterization in emergency department, hospitalized and convalescent patients by two semi-quantitative immunoassays	Clin Chim Acta	US	10.1016/j.cca.2020.06.004		https://doi.org/10.1016/j.cca.2020.06.004	PUBLISHED_EARLIER	1
312	Yangchun	Optimize Clinical Laboratory Diagnosis of COVID-19 from Suspect Cases by Likelihood Ratio of SARS-CoV-2 IgM and IgG antibody	medRxiv	CN		10.1101/2020.04.07.20053660	https://doi.org/10.1101/2020.04.07.20053660	PUBLISHED_EARLIER	0	1
313	Yip, Sridhar et al.	Evaluation of the commercially available LightMix® Modular E-gene kit using clinical and proficiency testing specimens for SARS-CoV-2 detection	J Clin Virol	HK	10.1016/j.jcv.2020.104476		https://doi.org/10.1016/j.jcv.2020.104476	PUBLISHED_EARLIER	0	0
314	Yong et al.	Evaluation of the auxiliary diagnostic value of antibody assays for the detection of novel coronavirus (SARS‐CoV‐2)	J Med Virol	CN	10.1002/jmv.25919		https://doi.org/10.1002/jmv.25919	PUBLISHED_EARLIER	0	1
315	Yongshen et al.	Different longitudinal patterns of nucleic acid and serology testing results based on disease severity of COVID-19 patients	Emerg Microbes Infect	CN	10.1080/22221751.2020.1756699		https://doi.org/10.1080/22221751.2020.1756699	PUBLISHED_EARLIER	0	1
316	Yu, Yan, Wang et al.	Quantitative Detection and Viral Load Analysis of SARS-CoV-2 in Infected Patients	Clin Infect Dis	CN	10.1093/cid/ciaa345		https://doi.org/10.1093/cid/ciaa345	PUBLISHED_EARLIER	0	1
317	Zeng et al.	Antibodies in Infants Born to Mothers With COVID-19 Pneumonia	JAMA	CN	10.1001/jama.2020.4861		https://doi.org/10.1001/jama.2020.4861	PUBLISHED_EARLIER	0	1
318	Zeng, Chen et al.	Re: Profile of specific antibodies to SARS-CoV-2: The first report	J Infect	CN	10.1016/j.jinf.2020.03.052		https://doi.org/10.1016/j.jinf.2020.03.052	PUBLISHED_EARLIER	0	1
319	Zhang et al.	Fecal specimen diagnosis 2019 novel coronavirus-infected pneumonia	J Med Virol	CN	10.1002/jmv.25742		https://doi.org/10.1002/jmv.25742	PUBLISHED_EARLIER	0	1
320	Zhang et al.	Immune phenotyping based on neutrophil-to-lymphocyte ratio and IgG predicts disease severity and outcome for patients with COVID-19	medRxiv	CN		10.1101/2020.03.12.20035048	https://doi.org/10.1101/2020.03.12.20035048	PUBLISHED_EARLIER	0	1
321	Zhang et al.	Evaluation of recombinant nucleocapsid and spike proteins for serological diagnosis of novel coronavirus disease 2019 (COVID-19)	medRxiv	CN		10.1101/2020.03.17.20036954	https://doi.org/10.1101/2020.03.17.20036954	PUBLISHED_EARLIER	1
322	Zhang et al.	Serological detection of 2019-nCoV respond to the epidemic: A useful complement to nucleic acid testing	Int Immunopharmacol	CN	10.1016/j.intimp.2020.106861	10.1101/2020.03.04.20030916	https://doi.org/10.1016/j.intimp.2020.106861	PUBLISHED_EARLIER	0	0
323	Zhang, Miao, Qin et al.	Preliminary Analysis of B- and T-Cell Responses to SARS-CoV-2	Mol Diagn Ther	CN	10.1007/s40291-020-00486-3		https://doi.org/10.1007/s40291-020-00486-3	PUBLISHED_EARLIER	0	0
324	Zhang, Nie et al.	Longitudinal Change of SARS-Cov2 Antibodies in Patients with COVID-19	Infectious Diseases Society of America	CN			https://www.ncbi.nlm.nih.gov/pmc/articles/PMC7197530/pdf/jiaa229.pdf	PUBLISHED_EARLIER	0	0
325	Zhao et al.	Serological diagnostic kit of SARS-CoV-2 antibodies using CHO-expressed full-length SARS-CoV-2 S1 proteins	medRxiv	CN		10.1101/2020.03.26.20042184	https://doi.org/10.1101/2020.03.26.20042184	PUBLISHED_EARLIER	1
326	Zhao et al.	Antibody responses to SARS-CoV-2 in patients of novel coronavirus disease 2019	Clin Infect Dis	CN	10.1093/cid/ciaa344	10.1101/2020.03.02.20030189	https://doi.org/10.1093/cid/ciaa344	PUBLISHED_EARLIER	0	0
327	Zhen et al.	Comparison of Four Molecular In Vitro Diagnostic Assays for the Detection of SARS-CoV-2 in Nasopharyngeal Specimens	J Clin Microbiol	US	10.1128/JCM.00743-20	10.1101/2020.04.17.20069864	https://doi.org/10.1128/JCM.00743-20	PUBLISHED_EARLIER	0	0
328	Zhen, Smith et al.	Clinical Evaluation of Three Sample-to-Answer Platforms for Detection of SARS-CoV-2	J Clin Microbiol	US	10.1128/JCM.00783-20		https://doi.org/10.1128/JCM.00783-20	PUBLISHED_EARLIER	0	0
329	Zhou et al.	A preliminary study on analytical performance of serological assay for SARS-CoV-2 IgM/IgG and application in clinical practice	medRxiv	CN		10.1101/2020.05.05.20092551	https://doi.org/10.1101/2020.05.05.20092551	PUBLISHED_EARLIER	0	1
330	van Kasteren et al.	Comparison of Seven Commercial RT-PCR Diagnostic Kits for COVID-19	J Clin Virol	NL	10.1016/j.jcv.2020.104412	10.1101/2020.04.22.056747	https://doi.org/10.1016/j.jcv.2020.104412	PUBLISHED_EARLIER	0	0

## Sheet: TableS3_ClinicalPerformance
Category	Test	CasePopulation	Target	Metric	N	NCorrect	Proportion	CI_LB	CI_UB	Source	Countries	NCountries	NStudies
Ab (CLIA)	Abbott, SARS-CoV-2 IgG assay on Alinity	unk	IgG	SENS	150	133	88.7	82.6	92.8	83	DK	1	1
Ab (CLIA)	Abbott, SARS-CoV-2 IgG assay on Alinity	na	IgG	SPEC	673	669	99.4	98.5	99.8	83	DK	1	1
Ab (CLIA)	Abbott, SARS-CoV-2 IgG assay on Architect	mild/asymptomatic	IgG	SENS	331	293	88.5	84.6	91.5	3, 80, 180, 277	NL, UK(2), US	3	4
Ab (CLIA)	Abbott, SARS-CoV-2 IgG assay on Architect	hospitalised	IgG	SENS	368	353	95.9	93.4	97.5	3, 35, 44, 80, 217, 242, 277	BE, CA, NL, UK, US(3)	5	7
Ab (CLIA)	Abbott, SARS-CoV-2 IgG assay on Architect	unk	IgG	SENS	1332	1225	92	90.4	93.3	1, 5, 6, 16, 46, 57, 65, 81, 83, 208, 224, 244, 255, 271, 285	AT, BE, DE, DK, FI, FR(2), SE, SG, UK(2), US(4)	10	15
Ab (CLIA)	Abbott, SARS-CoV-2 IgG assay on Architect	unk	IgG	SENS	88	88	100	95.8	100	96	US	1	1
Ab (CLIA)	Abbott, SARS-CoV-2 IgG assay on Architect	na	IgG	SPEC	8243	8203	99.5	99.3	99.6	1, 3, 5, 6, 16, 30, 35, 44, 46, 57, 65, 80, 81, 83, 141, 145, 173, 208, 217, 224, 242, 269, 271, 274, 277, 285	AT, BE(2), CA, DE(2), DK, FI, FR(3), IT, NL, SE, SG, UK(3), US(8)	13	26
Ab (CLIA)	Abbott, SARS-CoV-2 IgG assay on Architect	na	IgG	SPEC	1070	1066	99.6	99	99.9	96	US	1	1
Ab (CLIA)	Bioscience (Chongqing) Diagnostic Technology, IgG Antibody test kit for novel coronavirus 2019-nCoV	unk	IgG	SENS						291		0	0
Ab (CLIA)	Bioscience (Chongqing) Diagnostic Technology, IgG Antibody test kit for novel coronavirus 2019-nCoV	na	IgG	SPEC	130	126	96.9	92.4	98.8	291	CN	1	1
Ab (CLIA)	Bioscience (Chongqing) Diagnostic Technology, IgM Antibody test kit for novel coronavirus 2019-nCoV	unk	IgM	SENS						291		0	0
Ab (CLIA)	Bioscience (Chongqing) Diagnostic Technology, IgM Antibody test kit for novel coronavirus 2019-nCoV	na	IgM	SPEC	130	122	93.8	88.3	96.8	291	CN	1	1
Ab (CLIA)	DiaSorin, Liaison XL S1/S2 IgG chemiluminescence immunoassay	mild/asymptomatic	IgG	SENS	226	185	81.9	76.3	86.3	3, 180	NL, UK	2	2
Ab (CLIA)	DiaSorin, Liaison XL S1/S2 IgG chemiluminescence immunoassay	hospitalised	IgG	SENS	324	301	92.9	89.6	95.2	3, 44, 226	CA, DE, NL	3	3
Ab (CLIA)	DiaSorin, Liaison XL S1/S2 IgG chemiluminescence immunoassay	unk	IgG	SENS	967	879	90.9	88.9	92.6	6, 65, 81, 83, 224, 285, 296, 299	AT(2), BE(2), DK, SE, UK, US	6	8
Ab (CLIA)	DiaSorin, Liaison XL S1/S2 IgG chemiluminescence immunoassay	unk	IgG	SENS	41	40	97.6	87.4	99.6	106	IT	1	1
Ab (CLIA)	DiaSorin, Liaison XL S1/S2 IgG chemiluminescence immunoassay	na	IgG	SPEC	5994	5854	97.7	97.3	98	3, 6, 30, 44, 65, 75, 81, 83, 141, 145, 171, 224, 226, 269, 285, 299	AT, BE(2), CA, DE(3), DK, FI, FR, NL(2), SE, UK, US(2)	11	16
Ab (CLIA)	DiaSorin, Liaison XL S1/S2 IgG chemiluminescence immunoassay	na	IgG	SPEC	1090	1082	99.3	98.6	99.6	106	IT	1	1
Ab (CLIA)	Diazyme Laboratories, DZ-Lite SARS-CoV-2 IgM and IgG CLIA	unk	IgG	SENS	43	41	95.3	84.5	98.7	270, 271	US(2)	1	2
Ab (CLIA)	Diazyme Laboratories, DZ-Lite SARS-CoV-2 IgM and IgG CLIA	na	IgG	SPEC	414	410	99	97.5	99.6	270, 271	US(2)	1	2
Ab (CLIA)	Diazyme Laboratories, DZ-Lite SARS-CoV-2 IgM and IgG CLIA	unk	IgG or IgM	SENS	43	43	100	91.8	100	270, 271	US(2)	1	2
Ab (CLIA)	Diazyme Laboratories, DZ-Lite SARS-CoV-2 IgM and IgG CLIA	na	IgG or IgM	SPEC	414	408	98.6	96.9	99.3	270, 271	US(2)	1	2
Ab (CLIA)	Diazyme Laboratories, DZ-Lite SARS-CoV-2 IgM and IgG CLIA	unk	IgM	SENS	43	39	90.7	78.4	96.3	270, 271	US(2)	1	2
Ab (CLIA)	Diazyme Laboratories, DZ-Lite SARS-CoV-2 IgM and IgG CLIA	na	IgM	SPEC	414	412	99.5	98.3	99.9	270, 271	US(2)	1	2
Ab (CLIA)	Ortho Clinical Diagnostics, VITROS Immunodiagnostic Products Anti-SARS-CoV-2 IgG	mild/asymptomatic	IgG	SENS	23	22	95.7	79	99.2	277	US	1	1
Ab (CLIA)	Ortho Clinical Diagnostics, VITROS Immunodiagnostic Products Anti-SARS-CoV-2 IgG	hospitalised	IgG	SENS	61	61	100	94.1	100	277	US	1	1
Ab (CLIA)	Ortho Clinical Diagnostics, VITROS Immunodiagnostic Products Anti-SARS-CoV-2 IgG	unk	IgG	SENS	227	212	93.4	89.4	96	9, 83	DK, UK	2	2
Ab (CLIA)	Ortho Clinical Diagnostics, VITROS Immunodiagnostic Products Anti-SARS-CoV-2 IgG	unk	IgG	SENS	40	36	90	76.9	96	122	US	1	1
Ab (CLIA)	Ortho Clinical Diagnostics, VITROS Immunodiagnostic Products Anti-SARS-CoV-2 IgG	na	IgG	SPEC	1420	1416	99.7	99.3	99.9	9, 83, 277	DK, UK, US	3	3
Ab (CLIA)	Ortho Clinical Diagnostics, VITROS Immunodiagnostic Products Anti-SARS-CoV-2 IgG	na	IgG	SPEC	407	407	100	99.1	100	122	US	1	1
Ab (CLIA)	Ortho Clinical Diagnostics, VITROS Immunodiagnostic Products Anti-SARS-CoV-2 Total Ab	unk	total Ab	SENS	150	143	95.3	90.7	97.7	83	DK	1	1
Ab (CLIA)	Ortho Clinical Diagnostics, VITROS Immunodiagnostic Products Anti-SARS-CoV-2 Total Ab	unk	total Ab	SENS	49	49	100	92.7	100	123	US	1	1
Ab (CLIA)	Ortho Clinical Diagnostics, VITROS Immunodiagnostic Products Anti-SARS-CoV-2 Total Ab	na	total Ab	SPEC	732	732	100	99.5	100	74, 83	DK, US	2	2
Ab (CLIA)	Ortho Clinical Diagnostics, VITROS Immunodiagnostic Products Anti-SARS-CoV-2 Total Ab	na	total Ab	SPEC	400	400	100	99	100	123	US	1	1
Ab (CLIA)	Roche, Elecsys Anti-SARS-CoV-2	mild/asymptomatic	total Ab	SENS	96	88	91.7	84.4	95.7	3, 180	NL, UK	2	2
Ab (CLIA)	Roche, Elecsys Anti-SARS-CoV-2	hospitalised	total Ab	SENS	70	60	85.7	75.7	92.1	3, 44, 226	CA, DE, NL	3	3
Ab (CLIA)	Roche, Elecsys Anti-SARS-CoV-2	unk	total Ab	SENS	1351	1279	94.7	93.3	95.7	6, 10, 65, 69, 81, 83, 84, 151, 224, 255, 271, 285, 296, 299	AT(2), BE(3), DE(2), DK, SE, SG, UK(2), US(2)	8	14
Ab (CLIA)	Roche, Elecsys Anti-SARS-CoV-2	unk	total Ab	SENS	185	184	99.5	97	99.9	126	US	1	1
Ab (CLIA)	Roche, Elecsys Anti-SARS-CoV-2	na	total Ab	SPEC	7833	7819	99.8	99.7	99.9	3, 6, 10, 43, 44, 65, 69, 81, 83, 84, 93, 145, 151, 171, 224, 226, 245, 269, 271, 275, 285, 299	AT, BE(3), CA, DE(5), DK, LU, NL, SE, SG, UK(2), US(5)	11	22
Ab (CLIA)	Roche, Elecsys Anti-SARS-CoV-2	na	total Ab	SPEC	10453	10432	99.8	99.7	99.9	126	US	1	1
Ab (CLIA)	Shenzhen New Industries Biomedical Engineering (SNIBE), Maglumi 2019-nCoV (SARS-CoV-2) IgG/IgM kit	hospitalised	IgG	SENS	76	71	93.4	85.5	97.2	177, 263	BE(2)	1	2
Ab (CLIA)	Shenzhen New Industries Biomedical Engineering (SNIBE), Maglumi 2019-nCoV (SARS-CoV-2) IgG/IgM kit	unk	IgG	SENS	1084	987	91.1	89.2	92.6	83, 213	CN, DK	2	2
Ab (CLIA)	Shenzhen New Industries Biomedical Engineering (SNIBE), Maglumi 2019-nCoV (SARS-CoV-2) IgG/IgM kit	na	IgG	SPEC	1744	1703	97.6	96.8	98.3	83, 177, 213, 263, 291	BE(2), CN(2), DK	3	5
Ab (CLIA)	Shenzhen New Industries Biomedical Engineering (SNIBE), Maglumi 2019-nCoV (SARS-CoV-2) IgG/IgM kit	hospitalised	IgG or IgM	SENS	76	73	96.1	89	98.6	177, 263	BE(2)	1	2
Ab (CLIA)	Shenzhen New Industries Biomedical Engineering (SNIBE), Maglumi 2019-nCoV (SARS-CoV-2) IgG/IgM kit	unk	IgG or IgM	SENS	40	40	100	91.2	100	285	BE	1	1
Ab (CLIA)	Shenzhen New Industries Biomedical Engineering (SNIBE), Maglumi 2019-nCoV (SARS-CoV-2) IgG/IgM kit	na	IgG or IgM	SPEC	285	281	98.6	96.4	99.5	177, 263, 285	BE(3)	1	3
Ab (CLIA)	Shenzhen New Industries Biomedical Engineering (SNIBE), Maglumi 2019-nCoV (SARS-CoV-2) IgG/IgM kit	hospitalised	IgM	SENS	76	71	93.4	85.5	97.2	177, 263	BE(2)	1	2
Ab (CLIA)	Shenzhen New Industries Biomedical Engineering (SNIBE), Maglumi 2019-nCoV (SARS-CoV-2) IgG/IgM kit	unk	IgM	SENS	1084	735	67.8	65	70.5	83, 213	CN, DK	2	2
Ab (CLIA)	Shenzhen New Industries Biomedical Engineering (SNIBE), Maglumi 2019-nCoV (SARS-CoV-2) IgG/IgM kit	na	IgM	SPEC	1756	1742	99.2	98.7	99.5	83, 177, 213, 263, 291	BE(2), CN(2), DK	3	5
Ab (CLIA)	Shenzhen Yahuilong (YHLO) Biotech, SARS-CoV-2 IgG/IgM antibody detection kit	mild/asymptomatic	IgG	SENS	95	92	96.8	91.1	98.9	324	CN	1	1
Ab (CLIA)	Shenzhen Yahuilong (YHLO) Biotech, SARS-CoV-2 IgG/IgM antibody detection kit	hospitalised	IgG	SENS						138		0	0
Ab (CLIA)	Shenzhen Yahuilong (YHLO) Biotech, SARS-CoV-2 IgG/IgM antibody detection kit	unk	IgG	SENS	149	141	94.6	89.8	97.3	83	DK	1	1
Ab (CLIA)	Shenzhen Yahuilong (YHLO) Biotech, SARS-CoV-2 IgG/IgM antibody detection kit	na	IgG	SPEC	1313	1300	99	98.3	99.4	83, 138, 291, 322	CN(2), DK, IT	3	4
Ab (CLIA)	Shenzhen Yahuilong (YHLO) Biotech, SARS-CoV-2 IgG/IgM antibody detection kit	mild/asymptomatic	IgM	SENS	95	48	50.5	40.6	60.4	324	CN	1	1
Ab (CLIA)	Shenzhen Yahuilong (YHLO) Biotech, SARS-CoV-2 IgG/IgM antibody detection kit	hospitalised	IgM	SENS						138		0	0
Ab (CLIA)	Shenzhen Yahuilong (YHLO) Biotech, SARS-CoV-2 IgG/IgM antibody detection kit	unk	IgM	SENS	150	63	42	34.4	50	83	DK	1	1
Ab (CLIA)	Shenzhen Yahuilong (YHLO) Biotech, SARS-CoV-2 IgG/IgM antibody detection kit	na	IgM	SPEC	1314	1297	98.7	97.9	99.2	83, 138, 291, 322	CN(2), DK, IT	3	4
Ab (CLIA)	Siemens, Healthineers SARS-CoV-2 Total Assay on Atellica/ADVIA Centaur	mild/asymptomatic	total Ab	SENS	47	45	95.7	85.8	98.8	180	UK	1	1
Ab (CLIA)	Siemens, Healthineers SARS-CoV-2 Total Assay on Atellica/ADVIA Centaur	hospitalised	total Ab	SENS	14	12	85.7	60.1	96	226	DE	1	1
Ab (CLIA)	Siemens, Healthineers SARS-CoV-2 Total Assay on Atellica/ADVIA Centaur	unk	total Ab	SENS	757	732	96.7	95.2	97.8	6, 83, 255	DE, DK, UK	3	3
Ab (CLIA)	Siemens, Healthineers SARS-CoV-2 Total Assay on Atellica/ADVIA Centaur	unk	total Ab	SENS	42	42	100	91.6	100	130	DE	1	1
Ab (CLIA)	Siemens, Healthineers SARS-CoV-2 Total Assay on Atellica/ADVIA Centaur	na	total Ab	SPEC	2108	2104	99.8	99.5	99.9	6, 83, 93, 226	DE(2), DK, UK	3	4
Ab (CLIA)	Siemens, Healthineers SARS-CoV-2 Total Assay on Atellica/ADVIA Centaur	na	total Ab	SPEC	1091	1089	99.8	99.3	99.9	130	DE	1	1
Ab (CLIA)	Siemens, Healthineers SARS-CoV-2 Total Assay on Vista	unk	total Ab	SENS	147	119	81	73.8	86.5	83	DK	1	1
Ab (CLIA)	Siemens, Healthineers SARS-CoV-2 Total Assay on Vista	na	total Ab	SPEC	631	631	100	99.4	100	83	DK	1	1
Ab (CLIA)	Vircell, COVID-19 VIRCLIA	mild/asymptomatic	IgG	SENS						3		0	0
Ab (CLIA)	Vircell, COVID-19 VIRCLIA	hospitalised	IgG	SENS						3		0	0
Ab (CLIA)	Vircell, COVID-19 VIRCLIA	na	IgG	SPEC	129	124	96.1	91.2	98.3	3	NL	1	1
Ab (CLIA)	Vircell, COVID-19 VIRCLIA	mild/asymptomatic	IgM or IgA	SENS						3		0	0
Ab (CLIA)	Vircell, COVID-19 VIRCLIA	hospitalised	IgM or IgA	SENS						3		0	0
Ab (CLIA)	Vircell, COVID-19 VIRCLIA	unk	IgM or IgA	SENS						145		0	0
Ab (CLIA)	Vircell, COVID-19 VIRCLIA	na	IgM or IgA	SPEC	100	95	95	88.8	97.8	3, 145	DE, NL	2	2
Ab (CLIA)	Xiamen Innodx Biotech, Antibody test kit for 2019-nCoV	hospitalised	IgG or IgM	SENS						164		0	0
Ab (CLIA)	Xiamen Innodx Biotech, Antibody test kit for 2019-nCoV	unk	IgG or IgM	SENS						291		0	0
Ab (CLIA)	Xiamen Innodx Biotech, Antibody test kit for 2019-nCoV	na	IgG or IgM	SPEC	430	427	99.3	98	99.8	164, 291	CN(2)	1	2
Ab (CLIA)	Xiamen Innodx Biotech, Antibody test kit for 2019-nCoV	hospitalised	IgM	SENS						164		0	0
Ab (CLIA)	Xiamen Innodx Biotech, Antibody test kit for 2019-nCoV	na	IgM	SPEC	300	298	99.3	97.6	99.8	164	CN	1	1
Ab (CLIA, POC)	Beier Bioengineering Company, 2019-New Coronavirus IgM/IgG Test for MCLIA	unk	IgG	SENS						323		0	0
Ab (CLIA, POC)	Beier Bioengineering Company, 2019-New Coronavirus IgM/IgG Test for MCLIA	unk	IgM	SENS						323		0	0
Ab (ELFA)	BioMerieux, VIDAS anti-SARS-CoV-2 IgG ELFA	unk	IgG	SENS	45	39	86.7	73.8	93.7	299	BE	1	1
Ab (ELFA)	BioMerieux, VIDAS anti-SARS-CoV-2 IgG ELFA	na	IgG	SPEC	96	96	100	96.2	100	299	BE	1	1
Ab (ELFA)	BioMerieux, VIDAS anti-SARS-CoV-2 IgM ELFA	unk	IgM	SENS	45	33	73.3	59	84	299	BE	1	1
Ab (ELFA)	BioMerieux, VIDAS anti-SARS-CoV-2 IgM ELFA	na	IgM	SPEC	96	96	100	96.2	100	299	BE	1	1
Ab (ELISA)	Beijing Hotgen Biotech, Coronavirus disease (COVID-19) Antibody Test (ELISA)	hospitalised	IgG	SENS	100	90	90	82.6	94.5	158	CN	1	1
Ab (ELISA)	Beijing Hotgen Biotech, Coronavirus disease (COVID-19) Antibody Test (ELISA)	hospitalised	IgG or IgM	SENS	100	94	94	87.5	97.2	158	CN	1	1
Ab (ELISA)	Beijing Hotgen Biotech, Coronavirus disease (COVID-19) Antibody Test (ELISA)	hospitalised	IgM	SENS	100	93	93	86.3	96.6	158	CN	1	1
Ab (ELISA)	Beijing Wantai Biological Pharmacy Enterprise, Wantai SARS-CoV-2 IgM ELISA	mild/asymptomatic	IgM	SENS	84	76	90.5	82.3	95.1	3	NL	1	1
Ab (ELISA)	Beijing Wantai Biological Pharmacy Enterprise, Wantai SARS-CoV-2 IgM ELISA	hospitalised	IgM	SENS	195	181	92.8	88.3	95.7	3, 164, 326	CN(2), NL	2	3
Ab (ELISA)	Beijing Wantai Biological Pharmacy Enterprise, Wantai SARS-CoV-2 IgM ELISA	unk	IgM	SENS	150	124	82.7	75.8	87.9	83	DK	1	1
Ab (ELISA)	Beijing Wantai Biological Pharmacy Enterprise, Wantai SARS-CoV-2 IgM ELISA	unk	IgM	SENS	620	538	86.8	83.9	89.2	101	CN	1	1
Ab (ELISA)	Beijing Wantai Biological Pharmacy Enterprise, Wantai SARS-CoV-2 IgM ELISA	na	IgM	SPEC	1505	1485	98.7	98	99.1	3, 75, 83, 164, 326	CN(2), DK, NL(2)	3	5
Ab (ELISA)	Beijing Wantai Biological Pharmacy Enterprise, Wantai SARS-CoV-2 IgM ELISA	na	IgM	SPEC	333	333	100	98.9	100	101	CN	1	1
Ab (ELISA)	Beijing Wantai Biological Pharmacy Enterprise, Wantai SARS-CoV-2 total Ab ELISA	mild/asymptomatic	total Ab	SENS	249	237	95.2	91.8	97.2	3	NL	1	1
Ab (ELISA)	Beijing Wantai Biological Pharmacy Enterprise, Wantai SARS-CoV-2 total Ab ELISA	hospitalised	total Ab	SENS	603	588	97.5	95.9	98.5	3, 150, 164, 226, 326	CN(2), DE, DK, NL	4	5
Ab (ELISA)	Beijing Wantai Biological Pharmacy Enterprise, Wantai SARS-CoV-2 total Ab ELISA	unk	total Ab	SENS	279	272	97.5	94.9	98.8	11, 83, 296	AT, DK, FR	3	3
Ab (ELISA)	Beijing Wantai Biological Pharmacy Enterprise, Wantai SARS-CoV-2 total Ab ELISA	unk	total Ab	SENS	78	77	98.7	93.1	99.8	102	CN	1	1
Ab (ELISA)	Beijing Wantai Biological Pharmacy Enterprise, Wantai SARS-CoV-2 total Ab ELISA	na	total Ab	SPEC	3097	3083	99.5	99.2	99.7	3, 11, 30, 75, 83, 150, 164, 212, 226, 326	CN(2), DE, DK(2), FR(2), NL(3)	5	10
Ab (ELISA)	Beijing Wantai Biological Pharmacy Enterprise, Wantai SARS-CoV-2 total Ab ELISA	na	total Ab	SPEC	501	494	98.6	97.1	99.3	102	CN	1	1
Ab (ELISA)	Bio-Rad, Platelia SARS-CoV-2 Total Ab	mild/asymptomatic	total Ab	SENS	83	74	89.2	80.7	94.2	3	NL	1	1
Ab (ELISA)	Bio-Rad, Platelia SARS-CoV-2 Total Ab	hospitalised	total Ab	SENS	39	36	92.3	79.7	97.3	282	BE	1	1
Ab (ELISA)	Bio-Rad, Platelia SARS-CoV-2 Total Ab	unk	total Ab	SENS						245		0	0
Ab (ELISA)	Bio-Rad, Platelia SARS-CoV-2 Total Ab	na	total Ab	SPEC	250	241	96.4	93.3	98.1	3, 30, 245, 282	BE, FR, LU, NL	4	4
Ab (ELISA)	Creative Diagnostics, SARS-CoV-2 IgG ELISA Kit	mild/asymptomatic	IgG	SENS	46	24	52.2	38.1	65.9	3	NL	1	1
Ab (ELISA)	Creative Diagnostics, SARS-CoV-2 IgG ELISA Kit	hospitalised	IgG	SENS						3		0	0
Ab (ELISA)	Creative Diagnostics, SARS-CoV-2 IgG ELISA Kit	na	IgG	SPEC	78	77	98.7	93.1	99.8	3	NL	1	1
Ab (ELISA)	Creative Diagnostics, SARS-CoV-2 IgG ELISA Kit	mild/asymptomatic	IgM	SENS						3		0	0
Ab (ELISA)	Creative Diagnostics, SARS-CoV-2 IgG ELISA Kit	hospitalised	IgM	SENS						3		0	0
Ab (ELISA)	Creative Diagnostics, SARS-CoV-2 IgG ELISA Kit	na	IgM	SPEC	78	76	97.4	91.1	99.3	3	NL	1	1
Ab (ELISA)	DRG, Coronavirus COVID-19 IgG ELISA	hospitalised	IgG	SENS	21	20	95.2	77.3	99.2	44	CA	1	1
Ab (ELISA)	DRG, Coronavirus COVID-19 IgG ELISA	na	IgG	SPEC	50	50	100	92.9	100	44	CA	1	1
Ab (ELISA)	DRG, Coronavirus COVID-19 IgM ELISA	hospitalised	IgM	SENS	21	12	57.1	36.5	75.5	44	CA	1	1
Ab (ELISA)	DRG, Coronavirus COVID-19 IgM ELISA	na	IgM	SPEC	50	49	98	89.5	99.6	44	CA	1	1
Ab (ELISA)	Diesse, ENZY-WELL SARS-CoV-2 IgA	unk	IgA	SENS						215		0	0
Ab (ELISA)	Diesse, ENZY-WELL SARS-CoV-2 IgA	na	IgA	SPEC	81	80	98.8	93.3	99.8	215	IT	1	1
Ab (ELISA)	Diesse, ENZY-WELL SARS-CoV-2 IgG	unk	IgG	SENS						215		0	0
Ab (ELISA)	Diesse, ENZY-WELL SARS-CoV-2 IgG	na	IgM	SPEC	81	80	98.8	93.3	99.8	215	IT	1	1
Ab (ELISA)	Diesse, ENZY-WELL SARS-CoV-2 IgM	na	IgG	SPEC	81	81	100	95.5	100	215	IT	1	1
Ab (ELISA)	Diesse, ENZY-WELL SARS-CoV-2 IgM	unk	IgM	SENS						215		0	0
Ab (ELISA)	Epitope Diagnostics, EPI-KT-1032 Coronavirus COVID-19 IgG ELISA Kit	mild/asymptomatic	IgG	SENS	107	80	74.8	65.8	82	3, 277	NL, US	2	2
Ab (ELISA)	Epitope Diagnostics, EPI-KT-1032 Coronavirus COVID-19 IgG ELISA Kit	hospitalised	IgG	SENS	83	78	94	86.7	97.4	3, 44, 277	CA, NL, US	3	3
Ab (ELISA)	Epitope Diagnostics, EPI-KT-1032 Coronavirus COVID-19 IgG ELISA Kit	unk	IgG	SENS	99	95	96	90.1	98.4	37, 84, 297	AT, DE, US	3	3
Ab (ELISA)	Epitope Diagnostics, EPI-KT-1032 Coronavirus COVID-19 IgG ELISA Kit	unk	IgG	SENS	374	368	98.4	96.5	99.3	108	US	1	1
Ab (ELISA)	Epitope Diagnostics, EPI-KT-1032 Coronavirus COVID-19 IgG ELISA Kit	na	IgG	SPEC	1451	1416	97.6	96.7	98.3	3, 37, 44, 61, 84, 218, 269, 277, 297	AT, CA, DE(2), NL, UK, US(3)	6	9
Ab (ELISA)	Epitope Diagnostics, EPI-KT-1032 Coronavirus COVID-19 IgG ELISA Kit	na	IgG	SPEC	624	623	99.8	99.1	100	108	US	1	1
Ab (ELISA)	Epitope Diagnostics, EPI-KT-1033 Coronavirus COVID-19 IgM ELISA Kit	mild/asymptomatic	IgM	SENS	54	15	27.8	17.6	40.9	3	NL	1	1
Ab (ELISA)	Epitope Diagnostics, EPI-KT-1033 Coronavirus COVID-19 IgM ELISA Kit	hospitalised	IgM	SENS	22	21	95.5	78.2	99.2	3, 44	CA, NL	2	2
Ab (ELISA)	Epitope Diagnostics, EPI-KT-1033 Coronavirus COVID-19 IgM ELISA Kit	unk	IgM	SENS	48	40	83.3	70.4	91.3	37, 297	AT, US	2	2
Ab (ELISA)	Epitope Diagnostics, EPI-KT-1033 Coronavirus COVID-19 IgM ELISA Kit	na	IgM	SPEC	810	795	98.1	97	98.9	3, 37, 44, 297	AT, CA, NL, US	4	4
Ab (ELISA)	Euroimmun Medizinische Labordiagnostika, Anti-SARS-CoV-2 IgA S1 ELISA	mild/asymptomatic	IgA	SENS	64	43	67.2	55	77.4	3, 142	FI, NL	2	2
Ab (ELISA)	Euroimmun Medizinische Labordiagnostika, Anti-SARS-CoV-2 IgA S1 ELISA	hospitalised	IgA	SENS	224	215	96	92.5	97.9	3, 44, 142, 150, 177, 238, 241, 284	BE(2), CA, DK, FI, FR, GR, NL	7	8
Ab (ELISA)	Euroimmun Medizinische Labordiagnostika, Anti-SARS-CoV-2 IgA S1 ELISA	unk	IgA	SENS	212	201	94.8	90.9	97.1	7, 22, 208, 299	AU, BE, FR, US	4	4
Ab (ELISA)	Euroimmun Medizinische Labordiagnostika, Anti-SARS-CoV-2 IgA S1 ELISA	na	IgA	SPEC	1459	1265	86.7	84.9	88.3	3, 7, 22, 44, 75, 141, 142, 150, 167, 177, 208, 238, 245, 284, 299	AU, BE(2), CA, DK, ES, FI(2), FR(2), GR, LU, NL(2), US	11	15
Ab (ELISA)	Euroimmun Medizinische Labordiagnostika, Anti-SARS-CoV-2 IgG NCP ELISA	unk	IgG	SENS	40	40	100	91.2	100	285	BE	1	1
Ab (ELISA)	Euroimmun Medizinische Labordiagnostika, Anti-SARS-CoV-2 IgG NCP ELISA	na	IgG	SPEC	113	107	94.7	88.9	97.5	285	BE	1	1
Ab (ELISA)	Euroimmun Medizinische Labordiagnostika, Anti-SARS-CoV-2 IgG S1 ELISA	mild/asymptomatic	IgG	SENS	132	105	79.5	71.9	85.5	3, 142, 174, 277	CH, FI, NL, US	4	4
Ab (ELISA)	Euroimmun Medizinische Labordiagnostika, Anti-SARS-CoV-2 IgG S1 ELISA	hospitalised	IgG	SENS	431	399	92.6	89.7	94.7	3, 15, 44, 142, 150, 174, 177, 226, 238, 241, 242, 277, 284	BE(3), CA, CH(2), DE, DK, FI, FR, GR, NL, US	10	13
Ab (ELISA)	Euroimmun Medizinische Labordiagnostika, Anti-SARS-CoV-2 IgG S1 ELISA	unk	IgG	SENS	785	699	89	86.7	91	2, 5, 7, 22, 83, 84, 208, 255, 296, 299	AT, AU, BE, DE(2), DK, FR, UK, US(2)	8	10
Ab (ELISA)	Euroimmun Medizinische Labordiagnostika, Anti-SARS-CoV-2 IgG S1 ELISA	unk	IgG	SENS	23	18	78.3	58.1	90.3	109	DE	1	1
Ab (ELISA)	Euroimmun Medizinische Labordiagnostika, Anti-SARS-CoV-2 IgG S1 ELISA	na	IgG	SPEC	3954	3871	97.9	97.4	98.3	3, 5, 7, 15, 22, 30, 44, 61, 75, 83, 84, 93, 141, 142, 145, 146, 150, 167, 174, 177, 208, 226, 234, 242, 245, 269, 274, 277, 284, 299	AU, BE(3), CA, CH(2), DE(6), DK(2), ES, FI(2), FR(3), GR, LU, NL(2), US(5)	13	30
Ab (ELISA)	Euroimmun Medizinische Labordiagnostika, Anti-SARS-CoV-2 IgG S1 ELISA	na	IgG	SPEC	1756	1718	97.8	97	98.4	109	DE	1	1
Ab (ELISA)	Genscript, SARS-CoV-2 Spike S1-RBD IgG&IgM ELISA Detection Kit	unk	IgG or IgM	SENS	67	52	77.6	66.3	85.9	16	US	1	1
Ab (ELISA)	Genscript, SARS-CoV-2 Spike S1-RBD IgG&IgM ELISA Detection Kit	na	IgG or IgM	SPEC	468	422	90.2	87.1	92.5	16	US	1	1
Ab (ELISA)	ID.Vet, ID screen SARS-CoV-2-N IgG Indirect	hospitalised	IgG	SENS	15	14	93.3	70.2	98.8	284	FR	1	1
Ab (ELISA)	ID.Vet, ID screen SARS-CoV-2-N IgG Indirect	na	IgG	SPEC	20	20	100	83.9	100	284	FR	1	1
Ab (ELISA)	InBios International, SCoV-2 Detect IgG ELISA	unk	IgG	SENS	29	29	100	88.3	100	5	US	1	1
Ab (ELISA)	InBios International, SCoV-2 Detect IgG ELISA	na	IgG	SPEC	70	70	100	94.8	100	5	US	1	1
Ab (ELISA)	InBios International, SCoV-2 Detect IgM ELISA	unk	IgM	SENS	29	28	96.6	82.8	99.4	5	US	1	1
Ab (ELISA)	InBios International, SCoV-2 Detect IgM ELISA	na	IgM	SPEC	70	69	98.6	92.3	99.7	5	US	1	1
Ab (ELISA)	Lizhu, Recombinant nucleocapsid (rN) protein-based ELISA kit	hospitalised	IgG	SENS	100	89	89	81.4	93.7	158	CN	1	1
Ab (ELISA)	Lizhu, Recombinant nucleocapsid (rN) protein-based ELISA kit	hospitalised	IgG or IgM	SENS	100	95	95	88.8	97.8	158	CN	1	1
Ab (ELISA)	Lizhu, Recombinant nucleocapsid (rN) protein-based ELISA kit	hospitalised	IgM	SENS	100	80	80	71.1	86.7	158	CN	1	1
Ab (ELISA)	Mediagnost, Anti-SARS-CoV-2 ELISA	unk	IgG	SENS	73	47	64.4	52.9	74.4	255	DE	1	1
Ab (ELISA)	Mikrogen Diagnostik, recomWell SARS-CoV-2 IgG	unk	IgA	SENS	42	28	66.7	51.6	79	119	DE	1	1
Ab (ELISA)	Mikrogen Diagnostik, recomWell SARS-CoV-2 IgG	na	IgA	SPEC	300	298	99.3	97.6	99.8	119	DE	1	1
Ab (ELISA)	Mikrogen Diagnostik, recomWell SARS-CoV-2 IgG	mild/asymptomatic	IgG	SENS	55	43	78.2	65.6	87.1	3	NL	1	1
Ab (ELISA)	Mikrogen Diagnostik, recomWell SARS-CoV-2 IgG	hospitalised	IgG	SENS	1	1	100	20.7	100	3	NL	1	1
Ab (ELISA)	Mikrogen Diagnostik, recomWell SARS-CoV-2 IgG	unk	IgG	SENS	40	40	100	91.2	100	285	BE	1	1
Ab (ELISA)	Mikrogen Diagnostik, recomWell SARS-CoV-2 IgG	unk	IgG	SENS	28	28	100	87.9	100	119	DE	1	1
Ab (ELISA)	Mikrogen Diagnostik, recomWell SARS-CoV-2 IgG	na	IgG	SPEC	445	429	96.4	94.2	97.8	3, 269, 285	BE, DE, NL	3	3
Ab (ELISA)	Mikrogen Diagnostik, recomWell SARS-CoV-2 IgG	na	IgG	SPEC	300	296	98.7	96.6	99.5	119	DE	1	1
Ab (ELISA)	NovaTec Immundiagnostica, NovaLisa SARS-CoV-2 IgA ELISA	mild/asymptomatic	IgA	SENS						3		0	0
Ab (ELISA)	NovaTec Immundiagnostica, NovaLisa SARS-CoV-2 IgA ELISA	hospitalised	IgA	SENS	62	55	88.7	78.5	94.4	242, 282	BE(2)	1	2
Ab (ELISA)	NovaTec Immundiagnostica, NovaLisa SARS-CoV-2 IgA ELISA	unk	IgA	SENS						216		0	0
Ab (ELISA)	NovaTec Immundiagnostica, NovaLisa SARS-CoV-2 IgA ELISA	unk	IgA	SENS	9	8	88.9	56.5	98	121	DE	1	1
Ab (ELISA)	NovaTec Immundiagnostica, NovaLisa SARS-CoV-2 IgA ELISA	na	IgA	SPEC	293	279	95.2	92.1	97.1	3, 216, 242, 282	BE(2), IT, NL	3	4
Ab (ELISA)	NovaTec Immundiagnostica, NovaLisa SARS-CoV-2 IgA ELISA	na	IgA	SPEC	116	114	98.3	93.9	99.5	121	DE	1	1
Ab (ELISA)	NovaTec Immundiagnostica, NovaLisa SARS-CoV-2 IgG ELISA	mild/asymptomatic	IgG	SENS						3		0	0
Ab (ELISA)	NovaTec Immundiagnostica, NovaLisa SARS-CoV-2 IgG ELISA	hospitalised	IgG	SENS	62	57	91.9	82.5	96.5	242, 282	BE(2)	1	2
Ab (ELISA)	NovaTec Immundiagnostica, NovaLisa SARS-CoV-2 IgG ELISA	unk	IgG	SENS	73	50	68.5	57.1	78	255	DE	1	1
Ab (ELISA)	NovaTec Immundiagnostica, NovaLisa SARS-CoV-2 IgG ELISA	unk	IgG	SENS	9	9	100	70.1	100	121	DE	1	1
Ab (ELISA)	NovaTec Immundiagnostica, NovaLisa SARS-CoV-2 IgG ELISA	na	IgG	SPEC	293	285	97.3	94.7	98.6	3, 216, 242, 282	BE(2), IT, NL	3	4
Ab (ELISA)	NovaTec Immundiagnostica, NovaLisa SARS-CoV-2 IgG ELISA	na	IgG	SPEC	133	132	99.2	95.9	99.9	121	DE	1	1
Ab (ELISA)	NovaTec Immundiagnostica, NovaLisa SARS-CoV-2 IgM ELISA	mild/asymptomatic	IgM	SENS						3		0	0
Ab (ELISA)	NovaTec Immundiagnostica, NovaLisa SARS-CoV-2 IgM ELISA	hospitalised	IgM	SENS	62	27	43.5	31.9	55.9	242, 282	BE(2)	1	2
Ab (ELISA)	NovaTec Immundiagnostica, NovaLisa SARS-CoV-2 IgM ELISA	unk	IgM	SENS						216		0	0
Ab (ELISA)	NovaTec Immundiagnostica, NovaLisa SARS-CoV-2 IgM ELISA	unk	IgM	SENS	9	4	44.4	18.9	73.3	121	DE	1	1
Ab (ELISA)	NovaTec Immundiagnostica, NovaLisa SARS-CoV-2 IgM ELISA	na	IgM	SPEC	293	290	99	97	99.7	3, 216, 242, 282	BE(2), IT, NL	3	4
Ab (ELISA)	NovaTec Immundiagnostica, NovaLisa SARS-CoV-2 IgM ELISA	na	IgM	SPEC	133	133	100	97.2	100	121	DE	1	1
Ab (ELISA)	Vircell, COVID-19 ELISA IgG	mild/asymptomatic	IgG	SENS						3		0	0
Ab (ELISA)	Vircell, COVID-19 ELISA IgG	hospitalised	IgG	SENS	15	15	100	79.6	100	3	NL	1	1
Ab (ELISA)	Vircell, COVID-19 ELISA IgG	na	IgG	SPEC	264	246	93.2	89.5	95.6	3, 146, 245	DE, LU, NL	3	3
Ab (ELISA)	Vircell, COVID-19 ELISA IgM+IgA	mild/asymptomatic	IgM or IgA	SENS						3		0	0
Ab (ELISA)	Vircell, COVID-19 ELISA IgM+IgA	hospitalised	IgM or IgA	SENS	15	15	100	79.6	100	3	NL	1	1
Ab (ELISA)	Vircell, COVID-19 ELISA IgM+IgA	na	IgM or IgA	SPEC	156	122	78.2	71.1	84	3, 245	LU, NL	2	2
Ab (ELISA)	Virotech, SARS-CoV-2 (COVID-19) IgG ELISA	unk	IgG	SENS	73	48	65.8	54.3	75.6	255	DE	1	1
Ab (ELISA)	Virotech, SARS-CoV-2 (COVID-19) IgG ELISA	na	IgG	SPEC	35	35	100	90.1	100	145	DE	1	1
Ab (ELISA, POC)	Arbor Vita Corporation, CoVisa IgG Test	unk	IgG	SENS	29	22	75.9	57.9	87.8	5	US	1	1
Ab (ELISA, POC)	Arbor Vita Corporation, CoVisa IgG Test	na	IgG	SPEC	70	70	100	94.8	100	5	US	1	1
Ab (LFIA, POC)	Abacus Pharma International, SARS-CoV-2 IgM/IgG AB Antibody Rapid Test (Immunochromatography)	unk	IgG	SENS	27	19	70.4	51.5	84.1	5	US	1	1
Ab (LFIA, POC)	Abacus Pharma International, SARS-CoV-2 IgM/IgG AB Antibody Rapid Test (Immunochromatography)	na	IgG	SPEC	70	69	98.6	92.3	99.7	5	US	1	1
Ab (LFIA, POC)	Abacus Pharma International, SARS-CoV-2 IgM/IgG AB Antibody Rapid Test (Immunochromatography)	unk	IgG or IgM	SENS	27	20	74.1	55.3	86.8	5	US	1	1
Ab (LFIA, POC)	Abacus Pharma International, SARS-CoV-2 IgM/IgG AB Antibody Rapid Test (Immunochromatography)	na	IgG or IgM	SPEC	70	69	98.6	92.3	99.7	5	US	1	1
Ab (LFIA, POC)	Abacus Pharma International, SARS-CoV-2 IgM/IgG AB Antibody Rapid Test (Immunochromatography)	unk	IgM	SENS	27	13	48.1	30.7	66	5	US	1	1
Ab (LFIA, POC)	Abacus Pharma International, SARS-CoV-2 IgM/IgG AB Antibody Rapid Test (Immunochromatography)	na	IgM	SPEC	70	70	100	94.8	100	5	US	1	1
Ab (LFIA, POC)	Abbexa, COVID-19 IgG/IgM Rapid Test Kit	unk	IgG	SENS	29	28	96.6	82.8	99.4	5	US	1	1
Ab (LFIA, POC)	Abbexa, COVID-19 IgG/IgM Rapid Test Kit	na	IgG	SPEC	70	67	95.7	88.1	98.5	5	US	1	1
Ab (LFIA, POC)	Abbexa, COVID-19 IgG/IgM Rapid Test Kit	unk	IgG or IgM	SENS	29	28	96.6	82.8	99.4	5	US	1	1
Ab (LFIA, POC)	Abbexa, COVID-19 IgG/IgM Rapid Test Kit	na	IgG or IgM	SPEC	70	64	91.4	82.5	96	5	US	1	1
Ab (LFIA, POC)	Abbexa, COVID-19 IgG/IgM Rapid Test Kit	unk	IgM	SENS	29	15	51.7	34.4	68.6	5	US	1	1
Ab (LFIA, POC)	Abbexa, COVID-19 IgG/IgM Rapid Test Kit	na	IgM	SPEC	70	67	95.7	88.1	98.5	5	US	1	1
Ab (LFIA, POC)	Access Bio, CareStart COVID-19 IgM/IgG Rapid Diagnostic Test for the Detection of SARS-CoV-2 IgM/IgG Ab	unk	IgG	SENS	29	29	100	88.3	100	5	US	1	1
Ab (LFIA, POC)	Access Bio, CareStart COVID-19 IgM/IgG Rapid Diagnostic Test for the Detection of SARS-CoV-2 IgM/IgG Ab	na	IgG	SPEC	70	69	98.6	92.3	99.7	5	US	1	1
Ab (LFIA, POC)	Access Bio, CareStart COVID-19 IgM/IgG Rapid Diagnostic Test for the Detection of SARS-CoV-2 IgM/IgG Ab	unk	IgG or IgM	SENS	29	29	100	88.3	100	5	US	1	1
Ab (LFIA, POC)	Access Bio, CareStart COVID-19 IgM/IgG Rapid Diagnostic Test for the Detection of SARS-CoV-2 IgM/IgG Ab	na	IgG or IgM	SPEC	70	68	97.1	90.2	99.2	5	US	1	1
Ab (LFIA, POC)	Access Bio, CareStart COVID-19 IgM/IgG Rapid Diagnostic Test for the Detection of SARS-CoV-2 IgM/IgG Ab	unk	IgM	SENS	29	26	89.7	73.6	96.4	5	US	1	1
Ab (LFIA, POC)	Access Bio, CareStart COVID-19 IgM/IgG Rapid Diagnostic Test for the Detection of SARS-CoV-2 IgM/IgG Ab	na	IgM	SPEC	70	69	98.6	92.3	99.7	5	US	1	1
Ab (LFIA, POC)	AccuBioTech, Accu-Tell COVID-19 IgG/IgM Rapid Test Cassette	hospitalised	IgG	SENS	13	11	84.6	57.8	95.7	284	FR	1	1
Ab (LFIA, POC)	AccuBioTech, Accu-Tell COVID-19 IgG/IgM Rapid Test Cassette	na	IgG	SPEC	20	20	100	83.9	100	284	FR	1	1
Ab (LFIA, POC)	AccuBioTech, Accu-Tell COVID-19 IgG/IgM Rapid Test Cassette	hospitalised	IgM	SENS	12	11	91.7	64.6	98.5	284	FR	1	1
Ab (LFIA, POC)	AccuBioTech, Accu-Tell COVID-19 IgG/IgM Rapid Test Cassette	na	IgM	SPEC	20	20	100	83.9	100	284	FR	1	1
Ab (LFIA, POC)	Accudiagnostics, Covid-19 IgM/IgG Test Kit	unk	IgG	SENS	27	27	100	87.5	100	5	US	1	1
Ab (LFIA, POC)	Accudiagnostics, Covid-19 IgM/IgG Test Kit	na	IgG	SPEC	70	65	92.9	84.3	96.9	5	US	1	1
Ab (LFIA, POC)	Accudiagnostics, Covid-19 IgM/IgG Test Kit	unk	IgG or IgM	SENS	27	27	100	87.5	100	5	US	1	1
Ab (LFIA, POC)	Accudiagnostics, Covid-19 IgM/IgG Test Kit	na	IgG or IgM	SPEC	70	59	84.3	74	91	5	US	1	1
Ab (LFIA, POC)	Accudiagnostics, Covid-19 IgM/IgG Test Kit	unk	IgM	SENS	27	27	100	87.5	100	5	US	1	1
Ab (LFIA, POC)	Accudiagnostics, Covid-19 IgM/IgG Test Kit	na	IgM	SPEC	70	62	88.6	79	94.1	5	US	1	1
Ab (LFIA, POC)	Acro Biotech, COVID-19 2019-nCoV IgG/IgM Rapid Test Cassette	mild/asymptomatic	IgG	SENS	35	27	77.1	61	87.9	4, 278	NL, NO	2	2
Ab (LFIA, POC)	Acro Biotech, COVID-19 2019-nCoV IgG/IgM Rapid Test Cassette	hospitalised	IgG	SENS	47	42	89.4	77.4	95.4	4, 284	FR, NL	2	2
Ab (LFIA, POC)	Acro Biotech, COVID-19 2019-nCoV IgG/IgM Rapid Test Cassette	na	IgG	SPEC	152	130	85.5	79.1	90.2	4, 141, 284	FI, FR, NL	3	3
Ab (LFIA, POC)	Acro Biotech, COVID-19 2019-nCoV IgG/IgM Rapid Test Cassette	hospitalised	IgG or IgM	SENS						150		0	0
Ab (LFIA, POC)	Acro Biotech, COVID-19 2019-nCoV IgG/IgM Rapid Test Cassette	na	IgG or IgM	SPEC	15	12	80	54.8	93	150	DK	1	1
Ab (LFIA, POC)	Acro Biotech, COVID-19 2019-nCoV IgG/IgM Rapid Test Cassette	mild/asymptomatic	IgM	SENS	35	19	54.3	38.2	69.5	4, 278	NL, NO	2	2
Ab (LFIA, POC)	Acro Biotech, COVID-19 2019-nCoV IgG/IgM Rapid Test Cassette	hospitalised	IgM	SENS	45	20	44.4	30.9	58.8	4, 284	FR, NL	2	2
Ab (LFIA, POC)	Acro Biotech, COVID-19 2019-nCoV IgG/IgM Rapid Test Cassette	na	IgM	SPEC	102	77	75.5	66.3	82.8	141, 284	FI, FR	2	2
Ab (LFIA, POC)	Alfa Scientific Designs, Covid-19 IgG/IgM Antibody Test	unk	IgG	SENS	27	22	81.5	63.3	91.8	5	US	1	1
Ab (LFIA, POC)	Alfa Scientific Designs, Covid-19 IgG/IgM Antibody Test	na	IgG	SPEC	70	70	100	94.8	100	5	US	1	1
Ab (LFIA, POC)	Alfa Scientific Designs, Covid-19 IgG/IgM Antibody Test	unk	IgG or IgM	SENS	27	27	100	87.5	100	5	US	1	1
Ab (LFIA, POC)	Alfa Scientific Designs, Covid-19 IgG/IgM Antibody Test	na	IgG or IgM	SPEC	70	66	94.3	86.2	97.8	5	US	1	1
Ab (LFIA, POC)	Alfa Scientific Designs, Covid-19 IgG/IgM Antibody Test	unk	IgM	SENS	27	27	100	87.5	100	5	US	1	1
Ab (LFIA, POC)	Alfa Scientific Designs, Covid-19 IgG/IgM Antibody Test	na	IgM	SPEC	70	66	94.3	86.2	97.8	5	US	1	1
Ab (LFIA, POC)	Anhui Deep Blue Medical Technology, COVID-19 (SARS-CoV-2) IgG/IgM Antibody Test Kit	hospitalised	IgG	SENS	20	16	80	58.4	91.9	44	CA	1	1
Ab (LFIA, POC)	Anhui Deep Blue Medical Technology, COVID-19 (SARS-CoV-2) IgG/IgM Antibody Test Kit	unk	IgG	SENS	30	24	80	62.7	90.5	297	US	1	1
Ab (LFIA, POC)	Anhui Deep Blue Medical Technology, COVID-19 (SARS-CoV-2) IgG/IgM Antibody Test Kit	na	IgG	SPEC	158	157	99.4	96.5	99.9	44, 297	CA, US	2	2
Ab (LFIA, POC)	Anhui Deep Blue Medical Technology, COVID-19 (SARS-CoV-2) IgG/IgM Antibody Test Kit	hospitalised	IgG or IgM	SENS	20	18	90	69.9	97.2	44	CA	1	1
Ab (LFIA, POC)	Anhui Deep Blue Medical Technology, COVID-19 (SARS-CoV-2) IgG/IgM Antibody Test Kit	unk	IgG or IgM	SENS	30	27	90	74.4	96.5	297	US	1	1
Ab (LFIA, POC)	Anhui Deep Blue Medical Technology, COVID-19 (SARS-CoV-2) IgG/IgM Antibody Test Kit	na	IgG or IgM	SPEC	158	141	89.2	83.4	93.2	44, 297	CA, US	2	2
Ab (LFIA, POC)	Anhui Deep Blue Medical Technology, COVID-19 (SARS-CoV-2) IgG/IgM Antibody Test Kit	hospitalised	IgM	SENS	20	17	85	64	94.8	44	CA	1	1
Ab (LFIA, POC)	Anhui Deep Blue Medical Technology, COVID-19 (SARS-CoV-2) IgG/IgM Antibody Test Kit	unk	IgM	SENS	30	26	86.7	70.3	94.7	297	US	1	1
Ab (LFIA, POC)	Anhui Deep Blue Medical Technology, COVID-19 (SARS-CoV-2) IgG/IgM Antibody Test Kit	na	IgM	SPEC	158	140	88.6	82.7	92.7	44, 297	CA, US	2	2
Ab (LFIA, POC)	Artron Laboratories, One Step Novel Coronavirus 2019 (COVID-19) IgM/IgG Antibody Test Kit	hospitalised	IgG	SENS	24	15	62.5	42.7	78.8	137	JP	1	1
Ab (LFIA, POC)	Artron Laboratories, One Step Novel Coronavirus 2019 (COVID-19) IgM/IgG Antibody Test Kit	na	IgG	SPEC	48	47	97.9	89.1	99.6	137	JP	1	1
Ab (LFIA, POC)	Artron Laboratories, One Step Novel Coronavirus 2019 (COVID-19) IgM/IgG Antibody Test Kit	hospitalised	IgG or IgM	SENS	32	31	96.9	84.3	99.4	137, 150	DK, JP	2	2
Ab (LFIA, POC)	Artron Laboratories, One Step Novel Coronavirus 2019 (COVID-19) IgM/IgG Antibody Test Kit	na	IgG or IgM	SPEC	66	66	100	94.5	100	137, 150	DK, JP	2	2
Ab (LFIA, POC)	Artron Laboratories, One Step Novel Coronavirus 2019 (COVID-19) IgM/IgG Antibody Test Kit	hospitalised	IgM	SENS	24	23	95.8	79.8	99.3	137	JP	1	1
Ab (LFIA, POC)	Artron Laboratories, One Step Novel Coronavirus 2019 (COVID-19) IgM/IgG Antibody Test Kit	na	IgM	SPEC	48	47	97.9	89.1	99.6	137	JP	1	1
Ab (LFIA, POC)	Assure Tech, COVID-19 IgG/IgM Rapid Test Device	unk	IgG	SENS	29	26	89.7	73.6	96.4	5	US	1	1
Ab (LFIA, POC)	Assure Tech, COVID-19 IgG/IgM Rapid Test Device	na	IgG	SPEC	70	70	100	94.8	100	5	US	1	1
Ab (LFIA, POC)	Assure Tech, COVID-19 IgG/IgM Rapid Test Device	hospitalised	IgG or IgM	SENS						146		0	0
Ab (LFIA, POC)	Assure Tech, COVID-19 IgG/IgM Rapid Test Device	unk	IgG or IgM	SENS	29	29	100	88.3	100	5	US	1	1
Ab (LFIA, POC)	Assure Tech, COVID-19 IgG/IgM Rapid Test Device	na	IgG or IgM	SPEC	83	82	98.8	93.5	99.8	5, 146	DE, US	2	2
Ab (LFIA, POC)	Assure Tech, COVID-19 IgG/IgM Rapid Test Device	unk	IgM	SENS	29	29	100	88.3	100	5	US	1	1
Ab (LFIA, POC)	Assure Tech, COVID-19 IgG/IgM Rapid Test Device	na	IgM	SPEC	70	69	98.6	92.3	99.7	5	US	1	1
Ab (LFIA, POC)	Aurora Biomed, COVID-19 IgG/IgM Rapid Test	unk	IgG	SENS	27	20	74.1	55.3	86.8	5	US	1	1
Ab (LFIA, POC)	Aurora Biomed, COVID-19 IgG/IgM Rapid Test	na	IgG	SPEC	70	70	100	94.8	100	5	US	1	1
Ab (LFIA, POC)	Aurora Biomed, COVID-19 IgG/IgM Rapid Test	unk	IgG or IgM	SENS	27	20	74.1	55.3	86.8	5	US	1	1
Ab (LFIA, POC)	Aurora Biomed, COVID-19 IgG/IgM Rapid Test	na	IgG or IgM	SPEC	70	70	100	94.8	100	5	US	1	1
Ab (LFIA, POC)	Aurora Biomed, COVID-19 IgG/IgM Rapid Test	unk	IgM	SENS	27	17	63	44.2	78.5	5	US	1	1
Ab (LFIA, POC)	Aurora Biomed, COVID-19 IgG/IgM Rapid Test	na	IgM	SPEC	70	70	100	94.8	100	5	US	1	1
Ab (LFIA, POC)	AutoBio Diagnostics, Anti-SARS-CoV-2 Rapid Test	mild/asymptomatic	IgG	SENS	3	3	100	43.9	100	77	ES	1	1
Ab (LFIA, POC)	AutoBio Diagnostics, Anti-SARS-CoV-2 Rapid Test	hospitalised	IgG	SENS	32	32	100	89.3	100	77	ES	1	1
Ab (LFIA, POC)	AutoBio Diagnostics, Anti-SARS-CoV-2 Rapid Test	unk	IgG	SENS	29	27	93.1	78	98.1	5	US	1	1
Ab (LFIA, POC)	AutoBio Diagnostics, Anti-SARS-CoV-2 Rapid Test	na	IgG	SPEC	70	69	98.6	92.3	99.7	5	US	1	1
Ab (LFIA, POC)	AutoBio Diagnostics, Anti-SARS-CoV-2 Rapid Test	mild/asymptomatic	IgG or IgM	SENS	3	3	100	43.9	100	77	ES	1	1
Ab (LFIA, POC)	AutoBio Diagnostics, Anti-SARS-CoV-2 Rapid Test	hospitalised	IgG or IgM	SENS	40	40	100	91.2	100	77, 150	DK, ES	2	2
Ab (LFIA, POC)	AutoBio Diagnostics, Anti-SARS-CoV-2 Rapid Test	unk	IgG or IgM	SENS	29	27	93.1	78	98.1	5	US	1	1
Ab (LFIA, POC)	AutoBio Diagnostics, Anti-SARS-CoV-2 Rapid Test	na	IgG or IgM	SPEC	102	101	99	94.7	99.8	5, 150	DK, US	2	2
Ab (LFIA, POC)	AutoBio Diagnostics, Anti-SARS-CoV-2 Rapid Test	mild/asymptomatic	IgM	SENS	3	1	33.3	6.1	79.2	77	ES	1	1
Ab (LFIA, POC)	AutoBio Diagnostics, Anti-SARS-CoV-2 Rapid Test	hospitalised	IgM	SENS	32	25	78.1	61.2	89	77	ES	1	1
Ab (LFIA, POC)	AutoBio Diagnostics, Anti-SARS-CoV-2 Rapid Test	unk	IgM	SENS	29	14	48.3	31.4	65.6	5	US	1	1
Ab (LFIA, POC)	AutoBio Diagnostics, Anti-SARS-CoV-2 Rapid Test	na	IgM	SPEC	70	70	100	94.8	100	5	US	1	1
Ab (LFIA, POC)	Avioq Bio-Tech, Novel Coronavirus (2019-nCov)Antibody IgG/IgM Assay Kit (Colloidal Gold)	na	IgG	SPEC	72	69	95.8	88.5	98.6	177	BE	1	1
Ab (LFIA, POC)	Avioq Bio-Tech, Novel Coronavirus (2019-nCov)Antibody IgG/IgM Assay Kit (Colloidal Gold)	hospitalised	IgG or IgM	SENS	33	31	93.9	80.4	98.3	177	BE	1	1
Ab (LFIA, POC)	Avioq Bio-Tech, Novel Coronavirus (2019-nCov)Antibody IgG/IgM Assay Kit (Colloidal Gold)	na	IgG or IgM	SPEC	72	69	95.8	88.5	98.6	177	BE	1	1
Ab (LFIA, POC)	Avioq Bio-Tech, Novel Coronavirus (2019-nCov)Antibody IgG/IgM Assay Kit (Colloidal Gold)	na	IgM	SPEC	72	69	95.8	88.5	98.6	177	BE	1	1
Ab (LFIA, POC)	BTNX, Rapid Response COVID-19 IgG/IgM Test Cassette	hospitalised	IgG	SENS	20	16	80	58.4	91.9	44	CA	1	1
Ab (LFIA, POC)	BTNX, Rapid Response COVID-19 IgG/IgM Test Cassette	na	IgG	SPEC	50	50	100	92.9	100	44	CA	1	1
Ab (LFIA, POC)	BTNX, Rapid Response COVID-19 IgG/IgM Test Cassette	hospitalised	IgG or IgM	SENS	20	17	85	64	94.8	44	CA	1	1
Ab (LFIA, POC)	BTNX, Rapid Response COVID-19 IgG/IgM Test Cassette	na	IgG or IgM	SPEC	50	50	100	92.9	100	44	CA	1	1
Ab (LFIA, POC)	BTNX, Rapid Response COVID-19 IgG/IgM Test Cassette	hospitalised	IgM	SENS	20	17	85	64	94.8	44	CA	1	1
Ab (LFIA, POC)	BTNX, Rapid Response COVID-19 IgG/IgM Test Cassette	na	IgM	SPEC	50	50	100	92.9	100	44	CA	1	1
Ab (LFIA, POC)	Beier Bioengineering Company, 2019-New Coronavirus IgG/IgM Rapid Test	hospitalised	IgG	SENS	14	11	78.6	52.4	92.4	73	CN	1	1
Ab (LFIA, POC)	Beier Bioengineering Company, 2019-New Coronavirus IgG/IgM Rapid Test	unk	IgG	SENS						323		0	0
Ab (LFIA, POC)	Beier Bioengineering Company, 2019-New Coronavirus IgG/IgM Rapid Test	hospitalised	IgM	SENS	14	9	64.3	38.8	83.7	73	CN	1	1
Ab (LFIA, POC)	Beier Bioengineering Company, 2019-New Coronavirus IgG/IgM Rapid Test	unk	IgM	SENS						323		0	0
Ab (LFIA, POC)	Beijing Atlas-Link, Nova COVID-19 IgG/IgM Antibody Rapid Test	unk	IgG	SENS	27	24	88.9	71.9	96.1	5	US	1	1
Ab (LFIA, POC)	Beijing Atlas-Link, Nova COVID-19 IgG/IgM Antibody Rapid Test	na	IgG	SPEC	70	62	88.6	79	94.1	5	US	1	1
Ab (LFIA, POC)	Beijing Atlas-Link, Nova COVID-19 IgG/IgM Antibody Rapid Test	unk	IgG or IgM	SENS	27	24	88.9	71.9	96.1	5	US	1	1
Ab (LFIA, POC)	Beijing Atlas-Link, Nova COVID-19 IgG/IgM Antibody Rapid Test	na	IgG or IgM	SPEC	70	62	88.6	79	94.1	5	US	1	1
Ab (LFIA, POC)	Beijing Atlas-Link, Nova COVID-19 IgG/IgM Antibody Rapid Test	unk	IgM	SENS	27	24	88.9	71.9	96.1	5	US	1	1
Ab (LFIA, POC)	Beijing Atlas-Link, Nova COVID-19 IgG/IgM Antibody Rapid Test	na	IgM	SPEC	70	62	88.6	79	94.1	5	US	1	1
Ab (LFIA, POC)	Beijing Diagreat Biotechnologies, 2019-nCoV IgG/IgM Antibody Rapid Test Kit	hospitalised	IgG	SENS						264		0	0
Ab (LFIA, POC)	Beijing Diagreat Biotechnologies, 2019-nCoV IgG/IgM Antibody Rapid Test Kit	na	IgG	SPEC	7	7	100	64.6	100	264	IT	1	1
Ab (LFIA, POC)	Beijing Wantai Biological Pharmacy Enterprise, Wantai SARS-CoV-2 Ab Rapid Test Kit	hospitalised	IgG	SENS						164		0	0
Ab (LFIA, POC)	Beijing Wantai Biological Pharmacy Enterprise, Wantai SARS-CoV-2 Ab Rapid Test Kit	na	IgG	SPEC	209	208	99.5	97.3	99.9	164	CN	1	1
Ab (LFIA, POC)	Beijing Wantai Biological Pharmacy Enterprise, Wantai SARS-CoV-2 Ab Rapid Test Kit	hospitalised	IgG or IgM	SENS						164		0	0
Ab (LFIA, POC)	Beijing Wantai Biological Pharmacy Enterprise, Wantai SARS-CoV-2 Ab Rapid Test Kit	unk	IgG or IgM	SENS	99	87	87.9	80	92.9	296	AT	1	1
Ab (LFIA, POC)	Beijing Wantai Biological Pharmacy Enterprise, Wantai SARS-CoV-2 Ab Rapid Test Kit	na	IgG or IgM	SPEC	209	199	95.2	91.4	97.4	164	CN	1	1
Ab (LFIA, POC)	Beijing Wantai Biological Pharmacy Enterprise, Wantai SARS-CoV-2 Ab Rapid Test Kit	hospitalised	IgM	SENS						164		0	0
Ab (LFIA, POC)	Beijing Wantai Biological Pharmacy Enterprise, Wantai SARS-CoV-2 Ab Rapid Test Kit	na	IgM	SPEC	209	205	98.1	95.2	99.3	164	CN	1	1
Ab (LFIA, POC)	Beijing Wantai Biological Pharmacy Enterprise, Wantai SARS-CoV-2 Ab Rapid Test Kit	mild/asymptomatic	total Ab	SENS	23	12	52.2	33	70.8	278	NO	1	1
Ab (LFIA, POC)	Beijing Wantai Biological Pharmacy Enterprise, Wantai SARS-CoV-2 Ab Rapid Test Kit	hospitalised	total Ab	SENS						4		0	0
Ab (LFIA, POC)	Beijing Wantai Biological Pharmacy Enterprise, Wantai SARS-CoV-2 Ab Rapid Test Kit	unk	total Ab	SENS	29	27	93.1	78	98.1	11	FR	1	1
Ab (LFIA, POC)	Beijing Wantai Biological Pharmacy Enterprise, Wantai SARS-CoV-2 Ab Rapid Test Kit	na	total Ab	SPEC	248	238	96	92.7	97.8	4, 11, 164	CN, FR, NL	3	3
Ab (LFIA, POC)	BioMedomics, COVID-19 IgM-IgG Dual Antibody Rapid Test	unk	IgG	SENS	59	51	86.4	75.5	93	5, 297	US(2)	1	2
Ab (LFIA, POC)	BioMedomics, COVID-19 IgM-IgG Dual Antibody Rapid Test	na	IgG	SPEC	177	170	96	92.1	98.1	5, 297	US(2)	1	2
Ab (LFIA, POC)	BioMedomics, COVID-19 IgM-IgG Dual Antibody Rapid Test	unk	IgG or IgM	SENS	59	55	93.2	83.8	97.3	5, 297	US(2)	1	2
Ab (LFIA, POC)	BioMedomics, COVID-19 IgM-IgG Dual Antibody Rapid Test	na	IgG or IgM	SPEC	177	159	89.8	84.5	93.5	5, 297	US(2)	1	2
Ab (LFIA, POC)	BioMedomics, COVID-19 IgM-IgG Dual Antibody Rapid Test	unk	IgM	SENS	59	50	84.7	73.5	91.8	5, 297	US(2)	1	2
Ab (LFIA, POC)	BioMedomics, COVID-19 IgM-IgG Dual Antibody Rapid Test	na	IgM	SPEC	177	162	91.5	86.5	94.8	5, 297	US(2)	1	2
Ab (LFIA, POC)	Biolidics, 2019-nCoV IgG/IgM Antibody Detection Kit	hospitalised	IgG	SENS	20	18	90	69.9	97.2	44	CA	1	1
Ab (LFIA, POC)	Biolidics, 2019-nCoV IgG/IgM Antibody Detection Kit	unk	IgG	SENS	29	28	96.6	82.8	99.4	5	US	1	1
Ab (LFIA, POC)	Biolidics, 2019-nCoV IgG/IgM Antibody Detection Kit	na	IgG	SPEC	120	116	96.7	91.7	98.7	5, 44	CA, US	2	2
Ab (LFIA, POC)	Biolidics, 2019-nCoV IgG/IgM Antibody Detection Kit	hospitalised	IgG or IgM	SENS	20	18	90	69.9	97.2	44	CA	1	1
Ab (LFIA, POC)	Biolidics, 2019-nCoV IgG/IgM Antibody Detection Kit	unk	IgG or IgM	SENS	29	28	96.6	82.8	99.4	5	US	1	1
Ab (LFIA, POC)	Biolidics, 2019-nCoV IgG/IgM Antibody Detection Kit	na	IgG or IgM	SPEC	120	116	96.7	91.7	98.7	5, 44	CA, US	2	2
Ab (LFIA, POC)	Biolidics, 2019-nCoV IgG/IgM Antibody Detection Kit	hospitalised	IgM	SENS	20	6	30	14.5	51.9	44	CA	1	1
Ab (LFIA, POC)	Biolidics, 2019-nCoV IgG/IgM Antibody Detection Kit	unk	IgM	SENS	29	9	31	17.3	49.2	5	US	1	1
Ab (LFIA, POC)	Biolidics, 2019-nCoV IgG/IgM Antibody Detection Kit	na	IgM	SPEC	120	115	95.8	90.6	98.2	5, 44	CA, US	2	2
Ab (LFIA, POC)	Biomedomics, COVID-19 IgM-IgG Rapid Test kit	unk	IgG	SENS	27	20	74.1	55.3	86.8	5	US	1	1
Ab (LFIA, POC)	Biomedomics, COVID-19 IgM-IgG Rapid Test kit	na	IgG	SPEC	70	70	100	94.8	100	5	US	1	1
Ab (LFIA, POC)	Biomedomics, COVID-19 IgM-IgG Rapid Test kit	unk	IgG or IgM	SENS	27	26	96.3	81.7	99.3	5	US	1	1
Ab (LFIA, POC)	Biomedomics, COVID-19 IgM-IgG Rapid Test kit	na	IgG or IgM	SPEC	70	68	97.1	90.2	99.2	5	US	1	1
Ab (LFIA, POC)	Biomedomics, COVID-19 IgM-IgG Rapid Test kit	unk	IgM	SENS	27	24	88.9	71.9	96.1	5	US	1	1
Ab (LFIA, POC)	Biomedomics, COVID-19 IgM-IgG Rapid Test kit	na	IgM	SPEC	70	68	97.1	90.2	99.2	5	US	1	1
Ab (LFIA, POC)	Biomerica, COVID-19 IgG/IgM Rapid test	mild/asymptomatic	IgG	SENS	10	6	60	31.3	83.2	4	NL	1	1
Ab (LFIA, POC)	Biomerica, COVID-19 IgG/IgM Rapid test	hospitalised	IgG	SENS						4		0	0
Ab (LFIA, POC)	Biomerica, COVID-19 IgG/IgM Rapid test	na	IgG	SPEC	25	25	100	86.7	100	4	NL	1	1
Ab (LFIA, POC)	Biomerica, COVID-19 IgG/IgM Rapid test	mild/asymptomatic	IgM	SENS	10	0	0	0	27.8	4	NL	1	1
Ab (LFIA, POC)	Biomerica, COVID-19 IgG/IgM Rapid test	hospitalised	IgM	SENS						4		0	0
Ab (LFIA, POC)	Biosynex, COVID-19 BSS	mild/asymptomatic	IgG	SENS	131	100	76.3	68.4	82.8	67	FR	1	1
Ab (LFIA, POC)	Biosynex, COVID-19 BSS	hospitalised	IgG	SENS	73	66	90.4	81.5	95.3	4	NL	1	1
Ab (LFIA, POC)	Biosynex, COVID-19 BSS	na	IgG	SPEC	53	53	100	93.2	100	4	NL	1	1
Ab (LFIA, POC)	Biosynex, COVID-19 BSS	mild/asymptomatic	IgG or IgM	SENS	131	126	96.2	91.4	98.4	67	FR	1	1
Ab (LFIA, POC)	Biosynex, COVID-19 BSS	mild/asymptomatic	IgM	SENS	131	115	87.8	81.1	92.3	67	FR	1	1
Ab (LFIA, POC)	Biosynex, COVID-19 BSS	hospitalised	IgM	SENS	73	66	90.4	81.5	95.3	4	NL	1	1
Ab (LFIA, POC)	Biozek, COVID-19 IgG/IgM Rapid Test	mild/asymptomatic	IgG	SENS	21	18	85.7	65.4	95	4	NL	1	1
Ab (LFIA, POC)	Biozek, COVID-19 IgG/IgM Rapid Test	hospitalised	IgG	SENS	107	102	95.3	89.5	98	4	NL	1	1
Ab (LFIA, POC)	Biozek, COVID-19 IgG/IgM Rapid Test	na	IgG	SPEC	489	480	98.2	96.5	99	4	NL	1	1
Ab (LFIA, POC)	Biozek, COVID-19 IgG/IgM Rapid Test	mild/asymptomatic	IgM	SENS	21	6	28.6	13.8	50	4	NL	1	1
Ab (LFIA, POC)	Biozek, COVID-19 IgG/IgM Rapid Test	hospitalised	IgM	SENS	107	56	52.3	43	61.6	4	NL	1	1
Ab (LFIA, POC)	CTK Biotech, OnSite COVID-19 IgG/IgM Rapid Test	mild/asymptomatic	IgG	SENS	23	19	82.6	62.9	93	278	NO	1	1
Ab (LFIA, POC)	CTK Biotech, OnSite COVID-19 IgG/IgM Rapid Test	unk	IgG	SENS	66	52	78.8	67.5	86.9	7	AU	1	1
Ab (LFIA, POC)	CTK Biotech, OnSite COVID-19 IgG/IgM Rapid Test	unk	IgG	SENS	170	168	98.8	95.8	99.7	103	US	1	1
Ab (LFIA, POC)	CTK Biotech, OnSite COVID-19 IgG/IgM Rapid Test	na	IgG	SPEC	148	146	98.6	95.2	99.6	4, 7	AU, NL	2	2
Ab (LFIA, POC)	CTK Biotech, OnSite COVID-19 IgG/IgM Rapid Test	na	IgG	SPEC	41	41	100	91.4	100	103	US	1	1
Ab (LFIA, POC)	CTK Biotech, OnSite COVID-19 IgG/IgM Rapid Test	mild/asymptomatic	IgG or IgM	SENS	37	18	48.6	33.4	64.1	4	NL	1	1
Ab (LFIA, POC)	CTK Biotech, OnSite COVID-19 IgG/IgM Rapid Test	hospitalised	IgG or IgM	SENS	8	8	100	67.6	100	150	DK	1	1
Ab (LFIA, POC)	CTK Biotech, OnSite COVID-19 IgG/IgM Rapid Test	unk	IgG or IgM	SENS	66	56	84.8	74.3	91.6	7	AU	1	1
Ab (LFIA, POC)	CTK Biotech, OnSite COVID-19 IgG/IgM Rapid Test	na	IgG or IgM	SPEC	224	214	95.5	92	97.6	7, 150, 218	AU, DK, UK	3	3
Ab (LFIA, POC)	CTK Biotech, OnSite COVID-19 IgG/IgM Rapid Test	mild/asymptomatic	IgM	SENS	23	20	87	67.9	95.5	278	NO	1	1
Ab (LFIA, POC)	CTK Biotech, OnSite COVID-19 IgG/IgM Rapid Test	unk	IgM	SENS	66	46	69.7	57.8	79.4	7	AU	1	1
Ab (LFIA, POC)	CTK Biotech, OnSite COVID-19 IgG/IgM Rapid Test	unk	IgM	SENS	170	150	88.2	82.5	92.3	103	US	1	1
Ab (LFIA, POC)	CTK Biotech, OnSite COVID-19 IgG/IgM Rapid Test	na	IgM	SPEC	92	89	96.7	90.8	98.9	7	AU	1	1
Ab (LFIA, POC)	CTK Biotech, OnSite COVID-19 IgG/IgM Rapid Test	na	IgM	SPEC	41	41	100	91.4	100	103	US	1	1
Ab (LFIA, POC)	Cellex, qSARS-CoV-2 IgG/IgM cassette Rapid test	mild/asymptomatic	IgG	SENS	65	50	76.9	65.4	85.5	4	NL	1	1
Ab (LFIA, POC)	Cellex, qSARS-CoV-2 IgG/IgM cassette Rapid test	hospitalised	IgG	SENS	31	31	100	89	100	4	NL	1	1
Ab (LFIA, POC)	Cellex, qSARS-CoV-2 IgG/IgM cassette Rapid test	na	IgG	SPEC	112	110	98.2	93.7	99.5	4	NL	1	1
Ab (LFIA, POC)	Cellex, qSARS-CoV-2 IgG/IgM cassette Rapid test	na	IgG or IgM	SPEC	98	97	99	94.4	99.8	75	NL	1	1
Ab (LFIA, POC)	Cellex, qSARS-CoV-2 IgG/IgM cassette Rapid test	mild/asymptomatic	IgM	SENS	65	15	23.1	14.5	34.6	4	NL	1	1
Ab (LFIA, POC)	Cellex, qSARS-CoV-2 IgG/IgM cassette Rapid test	hospitalised	IgM	SENS	31	12	38.7	23.7	56.2	4	NL	1	1
Ab (LFIA, POC)	Chembio, DPP COVID-19 IgM/IgG System	unk	IgG	SENS	27	19	70.4	51.5	84.1	5	US	1	1
Ab (LFIA, POC)	Chembio, DPP COVID-19 IgM/IgG System	na	IgG	SPEC	70	65	92.9	84.3	96.9	5	US	1	1
Ab (LFIA, POC)	Chembio, DPP COVID-19 IgM/IgG System	unk	IgG or IgM	SENS	27	20	74.1	55.3	86.8	5	US	1	1
Ab (LFIA, POC)	Chembio, DPP COVID-19 IgM/IgG System	na	IgG or IgM	SPEC	70	59	84.3	74	91	5	US	1	1
Ab (LFIA, POC)	Chembio, DPP COVID-19 IgM/IgG System	unk	IgM	SENS	27	13	48.1	30.7	66	5	US	1	1
Ab (LFIA, POC)	Chembio, DPP COVID-19 IgM/IgG System	na	IgM	SPEC	70	63	90	80.8	95.1	5	US	1	1
Ab (LFIA, POC)	Chemtron Biotech, Rapid COVID-19 IgM/IgG Antibody Screen Test	unk	IgG	SENS	27	16	59.3	40.7	75.5	5	US	1	1
Ab (LFIA, POC)	Chemtron Biotech, Rapid COVID-19 IgM/IgG Antibody Screen Test	na	IgG	SPEC	70	69	98.6	92.3	99.7	5	US	1	1
Ab (LFIA, POC)	Chemtron Biotech, Rapid COVID-19 IgM/IgG Antibody Screen Test	unk	IgG or IgM	SENS	27	17	63	44.2	78.5	5	US	1	1
Ab (LFIA, POC)	Chemtron Biotech, Rapid COVID-19 IgM/IgG Antibody Screen Test	na	IgG or IgM	SPEC	70	69	98.6	92.3	99.7	5	US	1	1
Ab (LFIA, POC)	Chemtron Biotech, Rapid COVID-19 IgM/IgG Antibody Screen Test	unk	IgM	SENS	27	5	18.5	8.2	36.7	5	US	1	1
Ab (LFIA, POC)	Chemtron Biotech, Rapid COVID-19 IgM/IgG Antibody Screen Test	na	IgM	SPEC	70	70	100	94.8	100	5	US	1	1
Ab (LFIA, POC)	Chongqing iSIA BIO-Technology, 2019-nCoV IgM/IgG Diagnostic Test Kit	hospitalised	IgG	SENS	15	12	80	54.8	93	284	FR	1	1
Ab (LFIA, POC)	Chongqing iSIA BIO-Technology, 2019-nCoV IgM/IgG Diagnostic Test Kit	na	IgG	SPEC	20	20	100	83.9	100	284	FR	1	1
Ab (LFIA, POC)	Chongqing iSIA BIO-Technology, 2019-nCoV IgM/IgG Diagnostic Test Kit	hospitalised	IgM	SENS	15	14	93.3	70.2	98.8	284	FR	1	1
Ab (LFIA, POC)	Chongqing iSIA BIO-Technology, 2019-nCoV IgM/IgG Diagnostic Test Kit	na	IgM	SPEC	20	20	100	83.9	100	284	FR	1	1
Ab (LFIA, POC)	Decombio, Noval Coronavirus (SARS- COV-2) IgM/IgG Combo Rapid Test Kit	unk	IgG	SENS	29	24	82.8	65.5	92.4	297	US	1	1
Ab (LFIA, POC)	Decombio, Noval Coronavirus (SARS- COV-2) IgM/IgG Combo Rapid Test Kit	na	IgG	SPEC	107	98	91.6	84.8	95.5	297	US	1	1
Ab (LFIA, POC)	Decombio, Noval Coronavirus (SARS- COV-2) IgM/IgG Combo Rapid Test Kit	unk	IgG or IgM	SENS	29	24	82.8	65.5	92.4	297	US	1	1
Ab (LFIA, POC)	Decombio, Noval Coronavirus (SARS- COV-2) IgM/IgG Combo Rapid Test Kit	na	IgG or IgM	SPEC	107	96	89.7	82.5	94.2	297	US	1	1
Ab (LFIA, POC)	Decombio, Noval Coronavirus (SARS- COV-2) IgM/IgG Combo Rapid Test Kit	unk	IgM	SENS	29	24	82.8	65.5	92.4	297	US	1	1
Ab (LFIA, POC)	Decombio, Noval Coronavirus (SARS- COV-2) IgM/IgG Combo Rapid Test Kit	na	IgM	SPEC	107	97	90.7	83.6	94.8	297	US	1	1
Ab (LFIA, POC)	Dynamiker Biotechnology Tianjin, 2019 nCoV IgG/IgM Rapid test	mild/asymptomatic	IgG	SENS	11	6	54.5	28	78.7	4	NL	1	1
Ab (LFIA, POC)	Dynamiker Biotechnology Tianjin, 2019 nCoV IgG/IgM Rapid test	hospitalised	IgG	SENS	23	23	100	85.7	100	242	BE	1	1
Ab (LFIA, POC)	Dynamiker Biotechnology Tianjin, 2019 nCoV IgG/IgM Rapid test	na	IgG	SPEC	116	114	98.3	93.9	99.5	4, 242	BE, NL	2	2
Ab (LFIA, POC)	Dynamiker Biotechnology Tianjin, 2019 nCoV IgG/IgM Rapid test	hospitalised	IgG or IgM	SENS	31	31	100	89	100	150, 242	BE, DK	2	2
Ab (LFIA, POC)	Dynamiker Biotechnology Tianjin, 2019 nCoV IgG/IgM Rapid test	unk	IgG or IgM	SENS	73	65	89	79.8	94.3	65, 303	SE, TW	2	2
Ab (LFIA, POC)	Dynamiker Biotechnology Tianjin, 2019 nCoV IgG/IgM Rapid test	unk	IgG or IgM	SENS	324	302	93.2	89.9	95.5	107	CN	1	1
Ab (LFIA, POC)	Dynamiker Biotechnology Tianjin, 2019 nCoV IgG/IgM Rapid test	na	IgG or IgM	SPEC	248	242	97.6	94.8	98.9	65, 150, 242	BE, DK, SE	3	3
Ab (LFIA, POC)	Dynamiker Biotechnology Tianjin, 2019 nCoV IgG/IgM Rapid test	na	IgG or IgM	SPEC	300	286	95.3	92.3	97.2	107	CN	1	1
Ab (LFIA, POC)	Dynamiker Biotechnology Tianjin, 2019 nCoV IgG/IgM Rapid test	mild/asymptomatic	IgM	SENS	11	6	54.5	28	78.7	4	NL	1	1
Ab (LFIA, POC)	Dynamiker Biotechnology Tianjin, 2019 nCoV IgG/IgM Rapid test	hospitalised	IgM	SENS	23	23	100	85.7	100	242	BE	1	1
Ab (LFIA, POC)	Dynamiker Biotechnology Tianjin, 2019 nCoV IgG/IgM Rapid test	na	IgM	SPEC	103	98	95.1	89.1	97.9	242	BE	1	1
Ab (LFIA, POC)	GenBody, GenBody COVID-19 IgM/IgG	unk	IgG	SENS	29	16	55.2	37.5	71.6	5	US	1	1
Ab (LFIA, POC)	GenBody, GenBody COVID-19 IgM/IgG	na	IgG	SPEC	70	70	100	94.8	100	5	US	1	1
Ab (LFIA, POC)	GenBody, GenBody COVID-19 IgM/IgG	unk	IgG or IgM	SENS	29	17	58.6	40.7	74.5	5	US	1	1
Ab (LFIA, POC)	GenBody, GenBody COVID-19 IgM/IgG	na	IgG or IgM	SPEC	70	69	98.6	92.3	99.7	5	US	1	1
Ab (LFIA, POC)	GenBody, GenBody COVID-19 IgM/IgG	unk	IgM	SENS	29	11	37.9	22.7	56	5	US	1	1
Ab (LFIA, POC)	GenBody, GenBody COVID-19 IgM/IgG	na	IgM	SPEC	70	69	98.6	92.3	99.7	5	US	1	1
Ab (LFIA, POC)	Genobio Pharmaceutical, Virusee COVID-19 IgM/IgG Lateral Flow Assay	unk	IgG	SENS	29	18	62.1	44	77.3	5	US	1	1
Ab (LFIA, POC)	Genobio Pharmaceutical, Virusee COVID-19 IgM/IgG Lateral Flow Assay	na	IgG	SPEC	70	69	98.6	92.3	99.7	5	US	1	1
Ab (LFIA, POC)	Genobio Pharmaceutical, Virusee COVID-19 IgM/IgG Lateral Flow Assay	unk	IgG or IgM	SENS	29	23	79.3	61.6	90.2	5	US	1	1
Ab (LFIA, POC)	Genobio Pharmaceutical, Virusee COVID-19 IgM/IgG Lateral Flow Assay	na	IgG or IgM	SPEC	70	52	74.3	63	83.1	5	US	1	1
Ab (LFIA, POC)	Genobio Pharmaceutical, Virusee COVID-19 IgM/IgG Lateral Flow Assay	unk	IgM	SENS	29	16	55.2	37.5	71.6	5	US	1	1
Ab (LFIA, POC)	Genobio Pharmaceutical, Virusee COVID-19 IgM/IgG Lateral Flow Assay	na	IgM	SPEC	70	52	74.3	63	83.1	5	US	1	1
Ab (LFIA, POC)	Genrui Biotech, Novel Coronavirus (2019-nCoV) IgG/IgM Test Kit (Colloidal Gold)	hospitalised	IgG	SENS	20	16	80	58.4	91.9	44	CA	1	1
Ab (LFIA, POC)	Genrui Biotech, Novel Coronavirus (2019-nCoV) IgG/IgM Test Kit (Colloidal Gold)	na	IgG	SPEC	50	50	100	92.9	100	44	CA	1	1
Ab (LFIA, POC)	Genrui Biotech, Novel Coronavirus (2019-nCoV) IgG/IgM Test Kit (Colloidal Gold)	hospitalised	IgG or IgM	SENS	20	18	90	69.9	97.2	44	CA	1	1
Ab (LFIA, POC)	Genrui Biotech, Novel Coronavirus (2019-nCoV) IgG/IgM Test Kit (Colloidal Gold)	na	IgG or IgM	SPEC	50	50	100	92.9	100	44	CA	1	1
Ab (LFIA, POC)	Genrui Biotech, Novel Coronavirus (2019-nCoV) IgG/IgM Test Kit (Colloidal Gold)	hospitalised	IgM	SENS	20	18	90	69.9	97.2	44	CA	1	1
Ab (LFIA, POC)	Genrui Biotech, Novel Coronavirus (2019-nCoV) IgG/IgM Test Kit (Colloidal Gold)	na	IgM	SPEC	50	48	96	86.5	98.9	44	CA	1	1
Ab (LFIA, POC)	Getein Biotech, One Step Test for Novel Coronavirus (2019-nCoV) IgM/IgG Antibody (Colloidal Gold)	hospitalised	IgG	SENS	20	17	85	64	94.8	44	CA	1	1
Ab (LFIA, POC)	Getein Biotech, One Step Test for Novel Coronavirus (2019-nCoV) IgM/IgG Antibody (Colloidal Gold)	unk	IgG	SENS	27	19	70.4	51.5	84.1	5	US	1	1
Ab (LFIA, POC)	Getein Biotech, One Step Test for Novel Coronavirus (2019-nCoV) IgM/IgG Antibody (Colloidal Gold)	na	IgG	SPEC	120	120	100	96.9	100	5, 44	CA, US	2	2
Ab (LFIA, POC)	Getein Biotech, One Step Test for Novel Coronavirus (2019-nCoV) IgM/IgG Antibody (Colloidal Gold)	hospitalised	IgG or IgM	SENS	20	17	85	64	94.8	44	CA	1	1
Ab (LFIA, POC)	Getein Biotech, One Step Test for Novel Coronavirus (2019-nCoV) IgM/IgG Antibody (Colloidal Gold)	unk	IgG or IgM	SENS	27	20	74.1	55.3	86.8	5	US	1	1
Ab (LFIA, POC)	Getein Biotech, One Step Test for Novel Coronavirus (2019-nCoV) IgM/IgG Antibody (Colloidal Gold)	na	IgG or IgM	SPEC	120	119	99.2	95.4	99.9	5, 44	CA, US	2	2
Ab (LFIA, POC)	Getein Biotech, One Step Test for Novel Coronavirus (2019-nCoV) IgM/IgG Antibody (Colloidal Gold)	hospitalised	IgM	SENS	20	1	5	0.9	23.6	44	CA	1	1
Ab (LFIA, POC)	Getein Biotech, One Step Test for Novel Coronavirus (2019-nCoV) IgM/IgG Antibody (Colloidal Gold)	unk	IgM	SENS	27	15	55.6	37.3	72.4	5	US	1	1
Ab (LFIA, POC)	Getein Biotech, One Step Test for Novel Coronavirus (2019-nCoV) IgM/IgG Antibody (Colloidal Gold)	na	IgM	SPEC	120	119	99.2	95.4	99.9	5, 44	CA, US	2	2
Ab (LFIA, POC)	GritOverseas, DiagnoSure COVID-19 IgG/IgM rapid test cassette	mild/asymptomatic	IgG	SENS	10	0	0	0	27.8	4	NL	1	1
Ab (LFIA, POC)	GritOverseas, DiagnoSure COVID-19 IgG/IgM rapid test cassette	hospitalised	IgG	SENS						4		0	0
Ab (LFIA, POC)	GritOverseas, DiagnoSure COVID-19 IgG/IgM rapid test cassette	na	IgG	SPEC	25	25	100	86.7	100	4	NL	1	1
Ab (LFIA, POC)	GritOverseas, DiagnoSure COVID-19 IgG/IgM rapid test cassette	mild/asymptomatic	IgM	SENS	10	2	20	5.7	51	4	NL	1	1
Ab (LFIA, POC)	GritOverseas, DiagnoSure COVID-19 IgG/IgM rapid test cassette	hospitalised	IgM	SENS						4		0	0
Ab (LFIA, POC)	Guangdong Hecin Biotech, 2019-nCoV IgM Antibody Test Kit	hospitalised	IgM	SENS	15	13	86.7	62.1	96.3	284	FR	1	1
Ab (LFIA, POC)	Guangdong Hecin Biotech, 2019-nCoV IgM Antibody Test Kit	na	IgM	SPEC	20	20	100	83.9	100	284	FR	1	1
Ab (LFIA, POC)	Guangzhou Fenghua Bioengineering, SARS-COV-2 IgM/IgG Combo Rapid Test Kit	unk	IgG	SENS	29	20	69	50.8	82.7	5	US	1	1
Ab (LFIA, POC)	Guangzhou Fenghua Bioengineering, SARS-COV-2 IgM/IgG Combo Rapid Test Kit	na	IgG	SPEC	70	66	94.3	86.2	97.8	5	US	1	1
Ab (LFIA, POC)	Guangzhou Fenghua Bioengineering, SARS-COV-2 IgM/IgG Combo Rapid Test Kit	unk	IgG or IgM	SENS	29	23	79.3	61.6	90.2	5	US	1	1
Ab (LFIA, POC)	Guangzhou Fenghua Bioengineering, SARS-COV-2 IgM/IgG Combo Rapid Test Kit	na	IgG or IgM	SPEC	70	43	61.4	49.7	72	5	US	1	1
Ab (LFIA, POC)	Guangzhou Fenghua Bioengineering, SARS-COV-2 IgM/IgG Combo Rapid Test Kit	unk	IgM	SENS	29	20	69	50.8	82.7	5	US	1	1
Ab (LFIA, POC)	Guangzhou Fenghua Bioengineering, SARS-COV-2 IgM/IgG Combo Rapid Test Kit	na	IgM	SPEC	70	45	64.3	52.6	74.5	5	US	1	1
Ab (LFIA, POC)	Guangzhou Wondfo Biotech, Wondfo SARS-CoV-2 Antibody Test	hospitalised	IgG or IgM	SENS	28	28	100	87.9	100	217	US	1	1
Ab (LFIA, POC)	Guangzhou Wondfo Biotech, Wondfo SARS-CoV-2 Antibody Test	unk	IgG or IgM	SENS	184	162	88	82.6	92	8, 78, 297, 303	AU, ES, TW, US	4	4
Ab (LFIA, POC)	Guangzhou Wondfo Biotech, Wondfo SARS-CoV-2 Antibody Test	unk	IgG or IgM	SENS	722	624	86.4	83.7	88.7	111	CN	1	1
Ab (LFIA, POC)	Guangzhou Wondfo Biotech, Wondfo SARS-CoV-2 Antibody Test	na	IgG or IgM	SPEC	605	601	99.3	98.3	99.7	8, 51, 167, 217, 297	AU, BR, ES, US(2)	4	5
Ab (LFIA, POC)	Guangzhou Wondfo Biotech, Wondfo SARS-CoV-2 Antibody Test	na	IgG or IgM	SPEC	235	234	99.6	97.6	99.9	111	CN	1	1
Ab (LFIA, POC)	H-Guard, Novel Coronavirus COVID-19 IgM/IgG Test Kit (colloidal gold)	unk	IgG	SENS	29	27	93.1	78	98.1	5	US	1	1
Ab (LFIA, POC)	H-Guard, Novel Coronavirus COVID-19 IgM/IgG Test Kit (colloidal gold)	na	IgG	SPEC	70	68	97.1	90.2	99.2	5	US	1	1
Ab (LFIA, POC)	H-Guard, Novel Coronavirus COVID-19 IgM/IgG Test Kit (colloidal gold)	unk	IgG or IgM	SENS	29	28	96.6	82.8	99.4	5	US	1	1
Ab (LFIA, POC)	H-Guard, Novel Coronavirus COVID-19 IgM/IgG Test Kit (colloidal gold)	na	IgG or IgM	SPEC	70	65	92.9	84.3	96.9	5	US	1	1
Ab (LFIA, POC)	H-Guard, Novel Coronavirus COVID-19 IgM/IgG Test Kit (colloidal gold)	unk	IgM	SENS	29	15	51.7	34.4	68.6	5	US	1	1
Ab (LFIA, POC)	H-Guard, Novel Coronavirus COVID-19 IgM/IgG Test Kit (colloidal gold)	na	IgM	SPEC	70	67	95.7	88.1	98.5	5	US	1	1
Ab (LFIA, POC)	Hangzhou Alltest Biotech, 2019-nCoV IgG/IgM Rapid Test Cassette	hospitalised	IgG	SENS						71		0	0
Ab (LFIA, POC)	Hangzhou Alltest Biotech, 2019-nCoV IgG/IgM Rapid Test Cassette	unk	IgG	SENS	115	102	88.7	81.6	93.3	8, 247	AU, ES	2	2
Ab (LFIA, POC)	Hangzhou Alltest Biotech, 2019-nCoV IgG/IgM Rapid Test Cassette	na	IgG	SPEC	254	254	100	98.5	100	8, 167, 247	AU, ES(2)	2	3
Ab (LFIA, POC)	Hangzhou Alltest Biotech, 2019-nCoV IgG/IgM Rapid Test Cassette	hospitalised	IgG or IgM	SENS						150		0	0
Ab (LFIA, POC)	Hangzhou Alltest Biotech, 2019-nCoV IgG/IgM Rapid Test Cassette	unk	IgG or IgM	SENS	168	155	92.3	87.2	95.4	8, 247, 303	AU, ES, TW	3	3
Ab (LFIA, POC)	Hangzhou Alltest Biotech, 2019-nCoV IgG/IgM Rapid Test Cassette	na	IgG or IgM	SPEC	269	260	96.7	93.8	98.2	8, 150, 167, 247	AU, DK, ES(2)	3	4
Ab (LFIA, POC)	Hangzhou Alltest Biotech, 2019-nCoV IgG/IgM Rapid Test Cassette	hospitalised	IgM	SENS						71		0	0
Ab (LFIA, POC)	Hangzhou Alltest Biotech, 2019-nCoV IgG/IgM Rapid Test Cassette	unk	IgM	SENS	115	25	21.7	15.2	30.1	8, 247	AU, ES	2	2
Ab (LFIA, POC)	Hangzhou Alltest Biotech, 2019-nCoV IgG/IgM Rapid Test Cassette	na	IgM	SPEC	254	247	97.2	94.4	98.7	8, 167, 247	AU, ES(2)	2	3
Ab (LFIA, POC)	Hangzhou Biotest Biotech, Lumiratek COVID-19 IgG/IgM Hurtigtest kassett	mild/asymptomatic	IgG	SENS	23	12	52.2	33	70.8	278	NO	1	1
Ab (LFIA, POC)	Hangzhou Biotest Biotech, Lumiratek COVID-19 IgG/IgM Hurtigtest kassett	unk	IgG	SENS	27	25	92.6	76.6	97.9	5	US	1	1
Ab (LFIA, POC)	Hangzhou Biotest Biotech, Lumiratek COVID-19 IgG/IgM Hurtigtest kassett	na	IgG	SPEC	70	70	100	94.8	100	5	US	1	1
Ab (LFIA, POC)	Hangzhou Biotest Biotech, Lumiratek COVID-19 IgG/IgM Hurtigtest kassett	unk	IgG or IgM	SENS	27	27	100	87.5	100	5	US	1	1
Ab (LFIA, POC)	Hangzhou Biotest Biotech, Lumiratek COVID-19 IgG/IgM Hurtigtest kassett	na	IgG or IgM	SPEC	70	70	100	94.8	100	5	US	1	1
Ab (LFIA, POC)	Hangzhou Biotest Biotech, Lumiratek COVID-19 IgG/IgM Hurtigtest kassett	mild/asymptomatic	IgM	SENS	23	19	82.6	62.9	93	278	NO	1	1
Ab (LFIA, POC)	Hangzhou Biotest Biotech, Lumiratek COVID-19 IgG/IgM Hurtigtest kassett	unk	IgM	SENS	27	27	100	87.5	100	5	US	1	1
Ab (LFIA, POC)	Hangzhou Biotest Biotech, Lumiratek COVID-19 IgG/IgM Hurtigtest kassett	na	IgM	SPEC	70	70	100	94.8	100	5	US	1	1
Ab (LFIA, POC)	Hangzhou Clongene Biotech, 2019-nCoV IgG/IgM Rapid Test	hospitalised	IgG	SENS	23	23	100	85.7	100	242	BE	1	1
Ab (LFIA, POC)	Hangzhou Clongene Biotech, 2019-nCoV IgG/IgM Rapid Test	na	IgG	SPEC	103	101	98.1	93.2	99.5	242	BE	1	1
Ab (LFIA, POC)	Hangzhou Clongene Biotech, 2019-nCoV IgG/IgM Rapid Test	hospitalised	IgG or IgM	SENS	23	23	100	85.7	100	242	BE	1	1
Ab (LFIA, POC)	Hangzhou Clongene Biotech, 2019-nCoV IgG/IgM Rapid Test	na	IgG or IgM	SPEC	103	93	90.3	83	94.6	242	BE	1	1
Ab (LFIA, POC)	Hangzhou Clongene Biotech, 2019-nCoV IgG/IgM Rapid Test	hospitalised	IgM	SENS	23	13	56.5	36.8	74.4	242	BE	1	1
Ab (LFIA, POC)	Hangzhou Clongene Biotech, 2019-nCoV IgG/IgM Rapid Test	na	IgM	SPEC	103	94	91.3	84.2	95.3	242	BE	1	1
Ab (LFIA, POC)	Hangzhou Laihe Biotech, Novel coronavirus 2019nCov) IgM/IgG Antibody Combo Test Kit	mild/asymptomatic	IgG	SENS	23	9	39.1	22.2	59.2	278	NO	1	1
Ab (LFIA, POC)	Hangzhou Laihe Biotech, Novel coronavirus 2019nCov) IgM/IgG Antibody Combo Test Kit	unk	IgG	SENS	29	29	100	88.3	100	5	US	1	1
Ab (LFIA, POC)	Hangzhou Laihe Biotech, Novel coronavirus 2019nCov) IgM/IgG Antibody Combo Test Kit	na	IgG	SPEC	70	69	98.6	92.3	99.7	5	US	1	1
Ab (LFIA, POC)	Hangzhou Laihe Biotech, Novel coronavirus 2019nCov) IgM/IgG Antibody Combo Test Kit	unk	IgG or IgM	SENS	29	29	100	88.3	100	5	US	1	1
Ab (LFIA, POC)	Hangzhou Laihe Biotech, Novel coronavirus 2019nCov) IgM/IgG Antibody Combo Test Kit	na	IgG or IgM	SPEC	70	69	98.6	92.3	99.7	5	US	1	1
Ab (LFIA, POC)	Hangzhou Laihe Biotech, Novel coronavirus 2019nCov) IgM/IgG Antibody Combo Test Kit	mild/asymptomatic	IgM	SENS	23	21	91.3	73.2	97.6	278	NO	1	1
Ab (LFIA, POC)	Hangzhou Laihe Biotech, Novel coronavirus 2019nCov) IgM/IgG Antibody Combo Test Kit	unk	IgM	SENS	29	28	96.6	82.8	99.4	5	US	1	1
Ab (LFIA, POC)	Hangzhou Laihe Biotech, Novel coronavirus 2019nCov) IgM/IgG Antibody Combo Test Kit	na	IgM	SPEC	70	70	100	94.8	100	5	US	1	1
Ab (LFIA, POC)	Healgen, COVID-19 IgG/IgM Rapid Test Cassette	unk	IgG	SENS	27	26	96.3	81.7	99.3	5	US	1	1
Ab (LFIA, POC)	Healgen, COVID-19 IgG/IgM Rapid Test Cassette	na	IgG	SPEC	70	68	97.1	90.2	99.2	5	US	1	1
Ab (LFIA, POC)	Healgen, COVID-19 IgG/IgM Rapid Test Cassette	unk	IgG or IgM	SENS	27	27	100	87.5	100	5	US	1	1
Ab (LFIA, POC)	Healgen, COVID-19 IgG/IgM Rapid Test Cassette	na	IgG or IgM	SPEC	70	68	97.1	90.2	99.2	5	US	1	1
Ab (LFIA, POC)	Healgen, COVID-19 IgG/IgM Rapid Test Cassette	unk	IgM	SENS	27	27	100	87.5	100	5	US	1	1
Ab (LFIA, POC)	Healgen, COVID-19 IgG/IgM Rapid Test Cassette	na	IgM	SPEC	70	70	100	94.8	100	5	US	1	1
Ab (LFIA, POC)	Hefei Biohit Healthcare, SARS-CoV-2 IgM/IgG Antibody Test Kit	unk	IgG	SENS	29	28	96.6	82.8	99.4	5	US	1	1
Ab (LFIA, POC)	Hefei Biohit Healthcare, SARS-CoV-2 IgM/IgG Antibody Test Kit	na	IgG	SPEC	70	66	94.3	86.2	97.8	5	US	1	1
Ab (LFIA, POC)	Hefei Biohit Healthcare, SARS-CoV-2 IgM/IgG Antibody Test Kit	unk	IgG or IgM	SENS	29	28	96.6	82.8	99.4	5	US	1	1
Ab (LFIA, POC)	Hefei Biohit Healthcare, SARS-CoV-2 IgM/IgG Antibody Test Kit	na	IgG or IgM	SPEC	70	66	94.3	86.2	97.8	5	US	1	1
Ab (LFIA, POC)	Hefei Biohit Healthcare, SARS-CoV-2 IgM/IgG Antibody Test Kit	unk	IgM	SENS	29	28	96.6	82.8	99.4	5	US	1	1
Ab (LFIA, POC)	Hefei Biohit Healthcare, SARS-CoV-2 IgM/IgG Antibody Test Kit	na	IgM	SPEC	70	66	94.3	86.2	97.8	5	US	1	1
Ab (LFIA, POC)	InTec Products, Rapid SARS-CoV-2 antibody (IgM/IgG) Test	mild/asymptomatic	IgG	SENS	63	44	69.8	57.6	79.8	4	NL	1	1
Ab (LFIA, POC)	InTec Products, Rapid SARS-CoV-2 antibody (IgM/IgG) Test	hospitalised	IgG	SENS	31	31	100	89	100	4	NL	1	1
Ab (LFIA, POC)	InTec Products, Rapid SARS-CoV-2 antibody (IgM/IgG) Test	na	IgG	SPEC	112	107	95.5	90	98.1	4	NL	1	1
Ab (LFIA, POC)	InTec Products, Rapid SARS-CoV-2 antibody (IgM/IgG) Test	na	IgG or IgM	SPEC	98	83	84.7	76.3	90.5	75	NL	1	1
Ab (LFIA, POC)	InTec Products, Rapid SARS-CoV-2 antibody (IgM/IgG) Test	mild/asymptomatic	IgM	SENS	63	19	30.2	20.2	42.4	4	NL	1	1
Ab (LFIA, POC)	InTec Products, Rapid SARS-CoV-2 antibody (IgM/IgG) Test	hospitalised	IgM	SENS						4		0	0
Ab (LFIA, POC)	Innovita Biological Technology, 2019-nCoV Ab Test (Colloidal Gold)	hospitalised	IgG	SENS	61	53	86.9	76.2	93.2	44, 143	CA, JP	2	2
Ab (LFIA, POC)	Innovita Biological Technology, 2019-nCoV Ab Test (Colloidal Gold)	unk	IgG	SENS	19	13	68.4	46	84.6	297	US	1	1
Ab (LFIA, POC)	Innovita Biological Technology, 2019-nCoV Ab Test (Colloidal Gold)	na	IgG	SPEC	258	258	100	98.5	100	44, 143, 297	CA, JP, US	3	3
Ab (LFIA, POC)	Innovita Biological Technology, 2019-nCoV Ab Test (Colloidal Gold)	hospitalised	IgG or IgM	SENS	20	17	85	64	94.8	44	CA	1	1
Ab (LFIA, POC)	Innovita Biological Technology, 2019-nCoV Ab Test (Colloidal Gold)	unk	IgG or IgM	SENS	20	14	70	48.1	85.5	297	US	1	1
Ab (LFIA, POC)	Innovita Biological Technology, 2019-nCoV Ab Test (Colloidal Gold)	unk	IgG or IgM	SENS	252	220	87.3	82.6	90.9	115	CN	1	1
Ab (LFIA, POC)	Innovita Biological Technology, 2019-nCoV Ab Test (Colloidal Gold)	na	IgG or IgM	SPEC	158	154	97.5	93.7	99	44, 297	CA, US	2	2
Ab (LFIA, POC)	Innovita Biological Technology, 2019-nCoV Ab Test (Colloidal Gold)	na	IgG or IgM	SPEC	62	62	100	94.2	100	115	CN	1	1
Ab (LFIA, POC)	Innovita Biological Technology, 2019-nCoV Ab Test (Colloidal Gold)	hospitalised	IgM	SENS	61	46	75.4	63.3	84.5	44, 143	CA, JP	2	2
Ab (LFIA, POC)	Innovita Biological Technology, 2019-nCoV Ab Test (Colloidal Gold)	unk	IgM	SENS	20	5	25	11.2	46.9	297	US	1	1
Ab (LFIA, POC)	Innovita Biological Technology, 2019-nCoV Ab Test (Colloidal Gold)	na	IgM	SPEC	258	254	98.4	96.1	99.4	44, 143, 297	CA, JP, US	3	3
Ab (LFIA, POC)	Invenio Medical, COVID-19 IgG/IgM Ab Rapid Test	unk	IgG	SENS	27	21	77.8	59.2	89.4	5	US	1	1
Ab (LFIA, POC)	Invenio Medical, COVID-19 IgG/IgM Ab Rapid Test	na	IgG	SPEC	70	70	100	94.8	100	5	US	1	1
Ab (LFIA, POC)	Invenio Medical, COVID-19 IgG/IgM Ab Rapid Test	unk	IgG or IgM	SENS	27	21	77.8	59.2	89.4	5	US	1	1
Ab (LFIA, POC)	Invenio Medical, COVID-19 IgG/IgM Ab Rapid Test	na	IgG or IgM	SPEC	70	70	100	94.8	100	5	US	1	1
Ab (LFIA, POC)	Invenio Medical, COVID-19 IgG/IgM Ab Rapid Test	unk	IgM	SENS	27	20	74.1	55.3	86.8	5	US	1	1
Ab (LFIA, POC)	Invenio Medical, COVID-19 IgG/IgM Ab Rapid Test	na	IgM	SPEC	70	70	100	94.8	100	5	US	1	1
Ab (LFIA, POC)	Jiangsu Bioperfectus Technologies, PerfectPOC Novel Corona Virus (SARS-CoV-2) IgM/IgG Rapid Test Kit	unk	IgG	SENS	29	23	79.3	61.6	90.2	297	US	1	1
Ab (LFIA, POC)	Jiangsu Bioperfectus Technologies, PerfectPOC Novel Corona Virus (SARS-CoV-2) IgM/IgG Rapid Test Kit	na	IgG	SPEC	104	102	98.1	93.3	99.5	297	US	1	1
Ab (LFIA, POC)	Jiangsu Bioperfectus Technologies, PerfectPOC Novel Corona Virus (SARS-CoV-2) IgM/IgG Rapid Test Kit	unk	IgG or IgM	SENS	29	27	93.1	78	98.1	297	US	1	1
Ab (LFIA, POC)	Jiangsu Bioperfectus Technologies, PerfectPOC Novel Corona Virus (SARS-CoV-2) IgM/IgG Rapid Test Kit	na	IgG or IgM	SPEC	104	99	95.2	89.2	97.9	297	US	1	1
Ab (LFIA, POC)	Jiangsu Bioperfectus Technologies, PerfectPOC Novel Corona Virus (SARS-CoV-2) IgM/IgG Rapid Test Kit	unk	IgM	SENS	29	26	89.7	73.6	96.4	297	US	1	1
Ab (LFIA, POC)	Jiangsu Bioperfectus Technologies, PerfectPOC Novel Corona Virus (SARS-CoV-2) IgM/IgG Rapid Test Kit	na	IgM	SPEC	104	101	97.1	91.9	99	297	US	1	1
Ab (LFIA, POC)	Jiangsu Dablood Pharmaceutical, COVID-19 IgM/IgG One Step Rapid Test	unk	IgG	SENS	29	29	100	88.3	100	5	US	1	1
Ab (LFIA, POC)	Jiangsu Dablood Pharmaceutical, COVID-19 IgM/IgG One Step Rapid Test	na	IgG	SPEC	70	56	80	69.2	87.7	5	US	1	1
Ab (LFIA, POC)	Jiangsu Dablood Pharmaceutical, COVID-19 IgM/IgG One Step Rapid Test	unk	IgG or IgM	SENS	29	29	100	88.3	100	5	US	1	1
Ab (LFIA, POC)	Jiangsu Dablood Pharmaceutical, COVID-19 IgM/IgG One Step Rapid Test	na	IgG or IgM	SPEC	70	55	78.6	67.6	86.6	5	US	1	1
Ab (LFIA, POC)	Jiangsu Dablood Pharmaceutical, COVID-19 IgM/IgG One Step Rapid Test	unk	IgM	SENS	29	27	93.1	78	98.1	5	US	1	1
Ab (LFIA, POC)	Jiangsu Dablood Pharmaceutical, COVID-19 IgM/IgG One Step Rapid Test	na	IgM	SPEC	70	68	97.1	90.2	99.2	5	US	1	1
Ab (LFIA, POC)	Jiangsu Medomics medical technology, A Rapid IgM-IgG Combined Antibody Test Kit for SARSCoV-2	mild/asymptomatic	IgG	SENS	23	20	87	67.9	95.5	278	NO	1	1
Ab (LFIA, POC)	Jiangsu Medomics medical technology, A Rapid IgM-IgG Combined Antibody Test Kit for SARSCoV-2	mild/asymptomatic	IgM	SENS	20	12	60	38.7	78.1	278	NO	1	1
Ab (LFIA, POC)	LabOn Time, 2019-n-CoV IgG/IgM rapid test cassette	na	IgG	SPEC	72	72	100	94.9	100	177	BE	1	1
Ab (LFIA, POC)	LabOn Time, 2019-n-CoV IgG/IgM rapid test cassette	hospitalised	IgG or IgM	SENS	33	31	93.9	80.4	98.3	177	BE	1	1
Ab (LFIA, POC)	LabOn Time, 2019-n-CoV IgG/IgM rapid test cassette	na	IgG or IgM	SPEC	72	72	100	94.9	100	177	BE	1	1
Ab (LFIA, POC)	LabOn Time, 2019-n-CoV IgG/IgM rapid test cassette	na	IgM	SPEC	72	72	100	94.9	100	177	BE	1	1
Ab (LFIA, POC)	Liming Bio, StrongStep COVID-19 IgG/IgM Combo Test	hospitalised	IgG	SENS	23	23	100	85.7	100	242	BE	1	1
Ab (LFIA, POC)	Liming Bio, StrongStep COVID-19 IgG/IgM Combo Test	na	IgG	SPEC	103	102	99	94.7	99.8	242	BE	1	1
Ab (LFIA, POC)	Liming Bio, StrongStep COVID-19 IgG/IgM Combo Test	hospitalised	IgG or IgM	SENS	23	23	100	85.7	100	242	BE	1	1
Ab (LFIA, POC)	Liming Bio, StrongStep COVID-19 IgG/IgM Combo Test	na	IgG or IgM	SPEC	103	101	98.1	93.2	99.5	242	BE	1	1
Ab (LFIA, POC)	Liming Bio, StrongStep COVID-19 IgG/IgM Combo Test	hospitalised	IgM	SENS	23	13	56.5	36.8	74.4	242	BE	1	1
Ab (LFIA, POC)	Liming Bio, StrongStep COVID-19 IgG/IgM Combo Test	na	IgM	SPEC	103	102	99	94.7	99.8	242	BE	1	1
Ab (LFIA, POC)	LumiQuick Diagnostics, Quick Profile 2019-nCoV IgG/IgM Test Card	unk	IgG	SENS	29	28	96.6	82.8	99.4	5	US	1	1
Ab (LFIA, POC)	LumiQuick Diagnostics, Quick Profile 2019-nCoV IgG/IgM Test Card	na	IgG	SPEC	70	67	95.7	88.1	98.5	5	US	1	1
Ab (LFIA, POC)	LumiQuick Diagnostics, Quick Profile 2019-nCoV IgG/IgM Test Card	unk	IgG or IgM	SENS	29	28	96.6	82.8	99.4	5	US	1	1
Ab (LFIA, POC)	LumiQuick Diagnostics, Quick Profile 2019-nCoV IgG/IgM Test Card	na	IgG or IgM	SPEC	70	63	90	80.8	95.1	5	US	1	1
Ab (LFIA, POC)	LumiQuick Diagnostics, Quick Profile 2019-nCoV IgG/IgM Test Card	unk	IgM	SENS	29	25	86.2	69.4	94.5	5	US	1	1
Ab (LFIA, POC)	LumiQuick Diagnostics, Quick Profile 2019-nCoV IgG/IgM Test Card	na	IgM	SPEC	70	66	94.3	86.2	97.8	5	US	1	1
Ab (LFIA, POC)	MEDsan, COVID-19 IgM/IgG Rapid Test	hospitalised	IgG	SENS	27	26	96.3	81.7	99.3	15	CH	1	1
Ab (LFIA, POC)	MEDsan, COVID-19 IgM/IgG Rapid Test	unk	IgG	SENS	29	26	89.7	73.6	96.4	5	US	1	1
Ab (LFIA, POC)	MEDsan, COVID-19 IgM/IgG Rapid Test	na	IgG	SPEC	120	114	95	89.5	97.7	5, 15	CH, US	2	2
Ab (LFIA, POC)	MEDsan, COVID-19 IgM/IgG Rapid Test	unk	IgG or IgM	SENS	128	118	92.2	86.2	95.7	5, 296	AT, US	2	2
Ab (LFIA, POC)	MEDsan, COVID-19 IgM/IgG Rapid Test	na	IgG or IgM	SPEC	70	64	91.4	82.5	96	5	US	1	1
Ab (LFIA, POC)	MEDsan, COVID-19 IgM/IgG Rapid Test	unk	IgM	SENS	29	26	89.7	73.6	96.4	5	US	1	1
Ab (LFIA, POC)	MEDsan, COVID-19 IgM/IgG Rapid Test	na	IgM	SPEC	70	67	95.7	88.1	98.5	5	US	1	1
Ab (LFIA, POC)	Maccura Biotechnology, SARS-CoV2 LFIA IgG/IgM	unk	IgG or IgM	SENS	22	15	68.2	47.3	83.6	25	CH	1	1
Ab (LFIA, POC)	Maccura Biotechnology, SARS-CoV2 LFIA IgG/IgM	na	IgG or IgM	SPEC	100	90	90	82.6	94.5	25	CH	1	1
Ab (LFIA, POC)	Megna Health, Megna Rapid COVID-19 IgM/IgG Combo Test Kit	unk	IgG	SENS	29	29	100	88.3	100	5	US	1	1
Ab (LFIA, POC)	Megna Health, Megna Rapid COVID-19 IgM/IgG Combo Test Kit	na	IgG	SPEC	70	68	97.1	90.2	99.2	5	US	1	1
Ab (LFIA, POC)	Megna Health, Megna Rapid COVID-19 IgM/IgG Combo Test Kit	unk	IgG or IgM	SENS	29	29	100	88.3	100	5	US	1	1
Ab (LFIA, POC)	Megna Health, Megna Rapid COVID-19 IgM/IgG Combo Test Kit	na	IgG or IgM	SPEC	70	66	94.3	86.2	97.8	5	US	1	1
Ab (LFIA, POC)	Megna Health, Megna Rapid COVID-19 IgM/IgG Combo Test Kit	unk	IgM	SENS	29	24	82.8	65.5	92.4	5	US	1	1
Ab (LFIA, POC)	Megna Health, Megna Rapid COVID-19 IgM/IgG Combo Test Kit	na	IgM	SPEC	70	68	97.1	90.2	99.2	5	US	1	1
Ab (LFIA, POC)	Multi-G, COVID-19 IgG/IgM dual lane Ab Test Cassette	hospitalised	IgG	SENS	49	48	98	89.3	99.6	242	BE	1	1
Ab (LFIA, POC)	Multi-G, COVID-19 IgG/IgM dual lane Ab Test Cassette	na	IgG	SPEC	142	139	97.9	94	99.3	242	BE	1	1
Ab (LFIA, POC)	Multi-G, COVID-19 IgG/IgM dual lane Ab Test Cassette	hospitalised	IgG or IgM	SENS	49	48	98	89.3	99.6	242	BE	1	1
Ab (LFIA, POC)	Multi-G, COVID-19 IgG/IgM dual lane Ab Test Cassette	na	IgG or IgM	SPEC	142	139	97.9	94	99.3	242	BE	1	1
Ab (LFIA, POC)	Multi-G, COVID-19 IgG/IgM dual lane Ab Test Cassette	hospitalised	IgM	SENS	49	26	53.1	39.4	66.3	242	BE	1	1
Ab (LFIA, POC)	Multi-G, COVID-19 IgG/IgM dual lane Ab Test Cassette	na	IgM	SPEC	142	142	100	97.4	100	242	BE	1	1
Ab (LFIA, POC)	Multi-G, COVID-19 IgG/IgM single lane Ab Test Cassette	hospitalised	IgG	SENS	49	48	98	89.3	99.6	242	BE	1	1
Ab (LFIA, POC)	Multi-G, COVID-19 IgG/IgM single lane Ab Test Cassette	na	IgG	SPEC	142	139	97.9	94	99.3	242	BE	1	1
Ab (LFIA, POC)	Multi-G, COVID-19 IgG/IgM single lane Ab Test Cassette	hospitalised	IgG or IgM	SENS	49	48	98	89.3	99.6	242	BE	1	1
Ab (LFIA, POC)	Multi-G, COVID-19 IgG/IgM single lane Ab Test Cassette	na	IgG or IgM	SPEC	142	129	90.8	85	94.6	242	BE	1	1
Ab (LFIA, POC)	Multi-G, COVID-19 IgG/IgM single lane Ab Test Cassette	hospitalised	IgM	SENS	49	26	53.1	39.4	66.3	242	BE	1	1
Ab (LFIA, POC)	Multi-G, COVID-19 IgG/IgM single lane Ab Test Cassette	na	IgM	SPEC	142	132	93	87.5	96.1	242	BE	1	1
Ab (LFIA, POC)	NG Biotech, NG-Test IgG-IgM COVID-19	unk	IgG	SENS	82	82	100	95.5	100	208	FR	1	1
Ab (LFIA, POC)	NG Biotech, NG-Test IgG-IgM COVID-19	na	IgG	SPEC	95	93	97.9	92.6	99.4	208	FR	1	1
Ab (LFIA, POC)	NG Biotech, NG-Test IgG-IgM COVID-19	unk	IgG or IgM	SENS	82	82	100	95.5	100	208	FR	1	1
Ab (LFIA, POC)	NG Biotech, NG-Test IgG-IgM COVID-19	na	IgG or IgM	SPEC	95	91	95.8	89.7	98.4	208	FR	1	1
Ab (LFIA, POC)	NG Biotech, NG-Test IgG-IgM COVID-19	unk	IgM	SENS	82	82	100	95.5	100	208	FR	1	1
Ab (LFIA, POC)	NG Biotech, NG-Test IgG-IgM COVID-19	na	IgM	SPEC	95	91	95.8	89.7	98.4	208	FR	1	1
Ab (LFIA, POC)	NTBIO Diagnostics, COVID-19 IgG/IgM Antibody Test Cassette	hospitalised	IgG	SENS	27	25	92.6	76.6	97.9	15	CH	1	1
Ab (LFIA, POC)	NTBIO Diagnostics, COVID-19 IgG/IgM Antibody Test Cassette	na	IgG	SPEC	50	49	98	89.5	99.6	15	CH	1	1
Ab (LFIA, POC)	Nanjing Jiangsu Superbio Biomedical, SARS-CoV-2 (COVID-19) IgM/IgG Antibody Fast Detection Kit (Colloidal Gold)	unk	IgG	SENS	29	29	100	88.3	100	5	US	1	1
Ab (LFIA, POC)	Nanjing Jiangsu Superbio Biomedical, SARS-CoV-2 (COVID-19) IgM/IgG Antibody Fast Detection Kit (Colloidal Gold)	na	IgG	SPEC	70	59	84.3	74	91	5	US	1	1
Ab (LFIA, POC)	Nanjing Jiangsu Superbio Biomedical, SARS-CoV-2 (COVID-19) IgM/IgG Antibody Fast Detection Kit (Colloidal Gold)	unk	IgG or IgM	SENS	29	29	100	88.3	100	5	US	1	1
Ab (LFIA, POC)	Nanjing Jiangsu Superbio Biomedical, SARS-CoV-2 (COVID-19) IgM/IgG Antibody Fast Detection Kit (Colloidal Gold)	na	IgG or IgM	SPEC	70	58	82.9	72.4	89.9	5	US	1	1
Ab (LFIA, POC)	Nanjing Jiangsu Superbio Biomedical, SARS-CoV-2 (COVID-19) IgM/IgG Antibody Fast Detection Kit (Colloidal Gold)	unk	IgM	SENS	29	11	37.9	22.7	56	5	US	1	1
Ab (LFIA, POC)	Nanjing Jiangsu Superbio Biomedical, SARS-CoV-2 (COVID-19) IgM/IgG Antibody Fast Detection Kit (Colloidal Gold)	na	IgM	SPEC	70	69	98.6	92.3	99.7	5	US	1	1
Ab (LFIA, POC)	Nanjing Vazyme Medical Technology, 2019-nCoV IgG / IgM Detection Kit (Colloidal Gold-Based)	hospitalised	IgG	SENS						71		0	0
Ab (LFIA, POC)	Nanjing Vazyme Medical Technology, 2019-nCoV IgG / IgM Detection Kit (Colloidal Gold-Based)	unk	IgG	SENS	29	28	96.6	82.8	99.4	5	US	1	1
Ab (LFIA, POC)	Nanjing Vazyme Medical Technology, 2019-nCoV IgG / IgM Detection Kit (Colloidal Gold-Based)	na	IgG	SPEC	70	62	88.6	79	94.1	5	US	1	1
Ab (LFIA, POC)	Nanjing Vazyme Medical Technology, 2019-nCoV IgG / IgM Detection Kit (Colloidal Gold-Based)	unk	IgG or IgM	SENS	29	28	96.6	82.8	99.4	5	US	1	1
Ab (LFIA, POC)	Nanjing Vazyme Medical Technology, 2019-nCoV IgG / IgM Detection Kit (Colloidal Gold-Based)	na	IgG or IgM	SPEC	70	47	67.1	55.5	77	5	US	1	1
Ab (LFIA, POC)	Nanjing Vazyme Medical Technology, 2019-nCoV IgG / IgM Detection Kit (Colloidal Gold-Based)	hospitalised	IgM	SENS						71		0	0
Ab (LFIA, POC)	Nanjing Vazyme Medical Technology, 2019-nCoV IgG / IgM Detection Kit (Colloidal Gold-Based)	unk	IgM	SENS	29	19	65.5	47.3	80.1	5	US	1	1
Ab (LFIA, POC)	Nanjing Vazyme Medical Technology, 2019-nCoV IgG / IgM Detection Kit (Colloidal Gold-Based)	na	IgM	SPEC	70	54	77.1	66	85.4	5	US	1	1
Ab (LFIA, POC)	PCL, PCL COVID19 IgG/IgM Rapid Gold	hospitalised	IgG	SENS						47		0	0
Ab (LFIA, POC)	PCL, PCL COVID19 IgG/IgM Rapid Gold	unk	IgG	SENS	29	23	79.3	61.6	90.2	5	US	1	1
Ab (LFIA, POC)	PCL, PCL COVID19 IgG/IgM Rapid Gold	na	IgG	SPEC	70	70	100	94.8	100	5	US	1	1
Ab (LFIA, POC)	PCL, PCL COVID19 IgG/IgM Rapid Gold	hospitalised	IgG or IgM	SENS						47		0	0
Ab (LFIA, POC)	PCL, PCL COVID19 IgG/IgM Rapid Gold	unk	IgG or IgM	SENS	29	28	96.6	82.8	99.4	5	US	1	1
Ab (LFIA, POC)	PCL, PCL COVID19 IgG/IgM Rapid Gold	na	IgG or IgM	SPEC	70	70	100	94.8	100	5	US	1	1
Ab (LFIA, POC)	PCL, PCL COVID19 IgG/IgM Rapid Gold	hospitalised	IgM	SENS						47		0	0
Ab (LFIA, POC)	PCL, PCL COVID19 IgG/IgM Rapid Gold	unk	IgM	SENS	29	27	93.1	78	98.1	5	US	1	1
Ab (LFIA, POC)	PCL, PCL COVID19 IgG/IgM Rapid Gold	na	IgM	SPEC	70	70	100	94.8	100	5	US	1	1
Ab (LFIA, POC)	PRIMA Lab, PRIMA COVID-19 IgG/IgM Rapid Test	hospitalised	IgG	SENS	23	23	100	85.7	100	242	BE	1	1
Ab (LFIA, POC)	PRIMA Lab, PRIMA COVID-19 IgG/IgM Rapid Test	na	IgG	SPEC	103	93	90.3	83	94.6	242	BE	1	1
Ab (LFIA, POC)	PRIMA Lab, PRIMA COVID-19 IgG/IgM Rapid Test	hospitalised	IgG or IgM	SENS	23	23	100	85.7	100	242	BE	1	1
Ab (LFIA, POC)	PRIMA Lab, PRIMA COVID-19 IgG/IgM Rapid Test	na	IgG or IgM	SPEC	103	88	85.4	77.4	91	242	BE	1	1
Ab (LFIA, POC)	PRIMA Lab, PRIMA COVID-19 IgG/IgM Rapid Test	hospitalised	IgM	SENS	23	16	69.6	49.1	84.4	242	BE	1	1
Ab (LFIA, POC)	PRIMA Lab, PRIMA COVID-19 IgG/IgM Rapid Test	na	IgM	SPEC	103	96	93.2	86.6	96.7	242	BE	1	1
Ab (LFIA, POC)	Phamatech, COVID19 RAPID TEST	unk	IgG	SENS	27	23	85.2	67.5	94.1	5	US	1	1
Ab (LFIA, POC)	Phamatech, COVID19 RAPID TEST	na	IgG	SPEC	70	67	95.7	88.1	98.5	5	US	1	1
Ab (LFIA, POC)	Phamatech, COVID19 RAPID TEST	unk	IgG or IgM	SENS	27	23	85.2	67.5	94.1	5	US	1	1
Ab (LFIA, POC)	Phamatech, COVID19 RAPID TEST	na	IgG or IgM	SPEC	70	66	94.3	86.2	97.8	5	US	1	1
Ab (LFIA, POC)	Phamatech, COVID19 RAPID TEST	unk	IgM	SENS	27	6	22.2	10.6	40.8	5	US	1	1
Ab (LFIA, POC)	Phamatech, COVID19 RAPID TEST	na	IgM	SPEC	70	69	98.6	92.3	99.7	5	US	1	1
Ab (LFIA, POC)	Premier, (unknown test name)	unk	IgG	SENS	30	23	76.7	59.1	88.2	297	US	1	1
Ab (LFIA, POC)	Premier, (unknown test name)	na	IgG	SPEC	108	107	99.1	94.9	99.8	297	US	1	1
Ab (LFIA, POC)	Premier, (unknown test name)	unk	IgG or IgM	SENS	30	27	90	74.4	96.5	297	US	1	1
Ab (LFIA, POC)	Premier, (unknown test name)	na	IgG or IgM	SPEC	108	105	97.2	92.1	99.1	297	US	1	1
Ab (LFIA, POC)	Premier, (unknown test name)	unk	IgM	SENS	30	26	86.7	70.3	94.7	297	US	1	1
Ab (LFIA, POC)	Premier, (unknown test name)	na	IgM	SPEC	108	106	98.1	93.5	99.5	297	US	1	1
Ab (LFIA, POC)	Prometheus Bio, 2019-nCoV IgG/IgM Test Cassette	unk	IgG	SENS	2	2	100	34.2	100	78	ES	1	1
Ab (LFIA, POC)	Prometheus Bio, 2019-nCoV IgG/IgM Test Cassette	unk	IgG or IgM	SENS	2	2	100	34.2	100	78	ES	1	1
Ab (LFIA, POC)	Prometheus Bio, 2019-nCoV IgG/IgM Test Cassette	unk	IgM	SENS	2	2	100	34.2	100	78	ES	1	1
Ab (LFIA, POC)	Qingdao Hightop Biotech, Hightop COVID-19 IgM/IgG Ab Rapid Test Kit	unk	IgG	SENS	65	60	92.3	83.2	96.7	8	AU	1	1
Ab (LFIA, POC)	Qingdao Hightop Biotech, Hightop COVID-19 IgM/IgG Ab Rapid Test Kit	na	IgG	SPEC	92	92	100	96	100	8	AU	1	1
Ab (LFIA, POC)	Qingdao Hightop Biotech, Hightop COVID-19 IgM/IgG Ab Rapid Test Kit	unk	IgG or IgM	SENS	65	60	92.3	83.2	96.7	8	AU	1	1
Ab (LFIA, POC)	Qingdao Hightop Biotech, Hightop COVID-19 IgM/IgG Ab Rapid Test Kit	na	IgG or IgM	SPEC	92	92	100	96	100	8	AU	1	1
Ab (LFIA, POC)	Qingdao Hightop Biotech, Hightop COVID-19 IgM/IgG Ab Rapid Test Kit	unk	IgM	SENS	64	38	59.4	47.1	70.5	8	AU	1	1
Ab (LFIA, POC)	Qingdao Hightop Biotech, Hightop COVID-19 IgM/IgG Ab Rapid Test Kit	na	IgM	SPEC	92	92	100	96	100	8	AU	1	1
Ab (LFIA, POC)	RayBiotech, Novel Coronavirus (SARS-CoV-2) IgM/IgG Antibody Detection Kit	mild/asymptomatic	IgG	SENS	23	11	47.8	29.2	67	278	NO	1	1
Ab (LFIA, POC)	RayBiotech, Novel Coronavirus (SARS-CoV-2) IgM/IgG Antibody Detection Kit	mild/asymptomatic	IgM	SENS	23	10	43.5	25.6	63.2	278	NO	1	1
Ab (LFIA, POC)	SD BioSensor, Standard Q COVID-19 IgM/IgG Duo	hospitalised	IgG	SENS	28	28	100	87.9	100	217	US	1	1
Ab (LFIA, POC)	SD BioSensor, Standard Q COVID-19 IgM/IgG Duo	unk	IgG	SENS	27	19	70.4	51.5	84.1	5	US	1	1
Ab (LFIA, POC)	SD BioSensor, Standard Q COVID-19 IgM/IgG Duo	na	IgG	SPEC	1254	1251	99.8	99.3	99.9	5, 217	US(2)	1	2
Ab (LFIA, POC)	SD BioSensor, Standard Q COVID-19 IgM/IgG Duo	unk	IgG or IgM	SENS	27	20	74.1	55.3	86.8	5	US	1	1
Ab (LFIA, POC)	SD BioSensor, Standard Q COVID-19 IgM/IgG Duo	na	IgG or IgM	SPEC	70	69	98.6	92.3	99.7	5	US	1	1
Ab (LFIA, POC)	SD BioSensor, Standard Q COVID-19 IgM/IgG Duo	hospitalised	IgM	SENS	28	24	85.7	68.5	94.3	217	US	1	1
Ab (LFIA, POC)	SD BioSensor, Standard Q COVID-19 IgM/IgG Duo	unk	IgM	SENS	27	13	48.1	30.7	66	5	US	1	1
Ab (LFIA, POC)	SD BioSensor, Standard Q COVID-19 IgM/IgG Duo	na	IgM	SPEC	1256	1241	98.8	98	99.3	5, 217	US(2)	1	2
Ab (LFIA, POC)	Salofa, Sienna COVID-19 IgG/IgM Rapid Test Cassette (whole blood/serum/plasma)	unk	IgG	SENS	38	34	89.5	75.9	95.8	5, 78	ES, US	2	2
Ab (LFIA, POC)	Salofa, Sienna COVID-19 IgG/IgM Rapid Test Cassette (whole blood/serum/plasma)	na	IgG	SPEC	70	69	98.6	92.3	99.7	5	US	1	1
Ab (LFIA, POC)	Salofa, Sienna COVID-19 IgG/IgM Rapid Test Cassette (whole blood/serum/plasma)	unk	IgG or IgM	SENS	86	70	81.4	71.9	88.2	5, 78	ES, US	2	2
Ab (LFIA, POC)	Salofa, Sienna COVID-19 IgG/IgM Rapid Test Cassette (whole blood/serum/plasma)	na	IgG or IgM	SPEC	70	69	98.6	92.3	99.7	5	US	1	1
Ab (LFIA, POC)	Salofa, Sienna COVID-19 IgG/IgM Rapid Test Cassette (whole blood/serum/plasma)	unk	IgM	SENS	38	34	89.5	75.9	95.8	5, 78	ES, US	2	2
Ab (LFIA, POC)	Salofa, Sienna COVID-19 IgG/IgM Rapid Test Cassette (whole blood/serum/plasma)	na	IgM	SPEC	70	70	100	94.8	100	5	US	1	1
Ab (LFIA, POC)	Shanghai Fosun Long March Medical Science, Fosun COVID-19 IgG/IgM Rapid Antibody Detection Kit	unk	IgG	SENS	27	9	33.3	18.6	52.2	5	US	1	1
Ab (LFIA, POC)	Shanghai Fosun Long March Medical Science, Fosun COVID-19 IgG/IgM Rapid Antibody Detection Kit	na	IgG	SPEC	70	69	98.6	92.3	99.7	5	US	1	1
Ab (LFIA, POC)	Shanghai Fosun Long March Medical Science, Fosun COVID-19 IgG/IgM Rapid Antibody Detection Kit	unk	IgG or IgM	SENS	27	9	33.3	18.6	52.2	5	US	1	1
Ab (LFIA, POC)	Shanghai Fosun Long March Medical Science, Fosun COVID-19 IgG/IgM Rapid Antibody Detection Kit	na	IgG or IgM	SPEC	70	66	94.3	86.2	97.8	5	US	1	1
Ab (LFIA, POC)	Shanghai Fosun Long March Medical Science, Fosun COVID-19 IgG/IgM Rapid Antibody Detection Kit	unk	IgM	SENS	27	2	7.4	2.1	23.4	5	US	1	1
Ab (LFIA, POC)	Shanghai Fosun Long March Medical Science, Fosun COVID-19 IgG/IgM Rapid Antibody Detection Kit	na	IgM	SPEC	70	67	95.7	88.1	98.5	5	US	1	1
Ab (LFIA, POC)	Shanghai LiangRun Biomedicine Tech., Diagnostic kit IgM/IgG of Novel Coronavirus COVID-19	mild/asymptomatic	IgG	SENS	10	0	0	0	27.8	4	NL	1	1
Ab (LFIA, POC)	Shanghai LiangRun Biomedicine Tech., Diagnostic kit IgM/IgG of Novel Coronavirus COVID-19	hospitalised	IgG	SENS						4		0	0
Ab (LFIA, POC)	Shanghai LiangRun Biomedicine Tech., Diagnostic kit IgM/IgG of Novel Coronavirus COVID-19	na	IgG	SPEC	25	25	100	86.7	100	4	NL	1	1
Ab (LFIA, POC)	Shanghai LiangRun Biomedicine Tech., Diagnostic kit IgM/IgG of Novel Coronavirus COVID-19	mild/asymptomatic	IgM	SENS	10	1	10	1.8	40.4	4	NL	1	1
Ab (LFIA, POC)	Shanghai LiangRun Biomedicine Tech., Diagnostic kit IgM/IgG of Novel Coronavirus COVID-19	hospitalised	IgM	SENS						4		0	0
Ab (LFIA, POC)	Shanghai Outdo Biotech, Novel Coronavirus (SARS-CoV-2) Antibody (IgM / IgG) Test (Colloidal Gold)	unk	IgG or IgM	SENS	24	23	95.8	79.8	99.3	258	CN	1	1
Ab (LFIA, POC)	Shanghai Outdo Biotech, Novel Coronavirus (SARS-CoV-2) Antibody (IgM / IgG) Test (Colloidal Gold)	na	IgG or IgM	SPEC	19	19	100	83.2	100	258	CN	1	1
Ab (LFIA, POC)	Sugentech, SGTi-flex COVID-19 IgM/IgG	unk	IgG	SENS	29	27	93.1	78	98.1	5	US	1	1
Ab (LFIA, POC)	Sugentech, SGTi-flex COVID-19 IgM/IgG	na	IgG	SPEC	70	70	100	94.8	100	5	US	1	1
Ab (LFIA, POC)	Sugentech, SGTi-flex COVID-19 IgM/IgG	hospitalised	IgG or IgM	SENS						40		0	0
Ab (LFIA, POC)	Sugentech, SGTi-flex COVID-19 IgM/IgG	unk	IgG or IgM	SENS	29	29	100	88.3	100	5	US	1	1
Ab (LFIA, POC)	Sugentech, SGTi-flex COVID-19 IgM/IgG	na	IgG or IgM	SPEC	70	64	91.4	82.5	96	5	US	1	1
Ab (LFIA, POC)	Sugentech, SGTi-flex COVID-19 IgM/IgG	unk	IgM	SENS	29	27	93.1	78	98.1	5	US	1	1
Ab (LFIA, POC)	Sugentech, SGTi-flex COVID-19 IgM/IgG	na	IgM	SPEC	70	64	91.4	82.5	96	5	US	1	1
Ab (LFIA, POC)	Sure Bio-Tech, SARS-CoV-2 IgM/IgG Ab Rapid Test	unk	IgG	SENS	30	24	80	62.7	90.5	297	US	1	1
Ab (LFIA, POC)	Sure Bio-Tech, SARS-CoV-2 IgM/IgG Ab Rapid Test	na	IgG	SPEC	108	108	100	96.6	100	297	US	1	1
Ab (LFIA, POC)	Sure Bio-Tech, SARS-CoV-2 IgM/IgG Ab Rapid Test	unk	IgG or IgM	SENS	30	25	83.3	66.4	92.7	297	US	1	1
Ab (LFIA, POC)	Sure Bio-Tech, SARS-CoV-2 IgM/IgG Ab Rapid Test	na	IgG or IgM	SPEC	108	108	100	96.6	100	297	US	1	1
Ab (LFIA, POC)	Sure Bio-Tech, SARS-CoV-2 IgM/IgG Ab Rapid Test	unk	IgM	SENS	30	22	73.3	55.6	85.8	297	US	1	1
Ab (LFIA, POC)	Sure Bio-Tech, SARS-CoV-2 IgM/IgG Ab Rapid Test	na	IgM	SPEC	108	108	100	96.6	100	297	US	1	1
Ab (LFIA, POC)	SureScreen Diagnostic, Covid-19 IgG/IgM Rapid Test Cassette	mild/asymptomatic	IgG	SENS	23	12	52.2	33	70.8	278	NO	1	1
Ab (LFIA, POC)	SureScreen Diagnostic, Covid-19 IgG/IgM Rapid Test Cassette	hospitalised	IgG	SENS	49	48	98	89.3	99.6	242	BE	1	1
Ab (LFIA, POC)	SureScreen Diagnostic, Covid-19 IgG/IgM Rapid Test Cassette	unk	IgG	SENS	76	74	97.4	90.9	99.3	131	UK	1	1
Ab (LFIA, POC)	SureScreen Diagnostic, Covid-19 IgG/IgM Rapid Test Cassette	na	IgG	SPEC	198	196	99	96.4	99.7	4, 242	BE, NL	2	2
Ab (LFIA, POC)	SureScreen Diagnostic, Covid-19 IgG/IgM Rapid Test Cassette	na	IgG	SPEC	143	142	99.3	96.1	99.9	131	UK	1	1
Ab (LFIA, POC)	SureScreen Diagnostic, Covid-19 IgG/IgM Rapid Test Cassette	mild/asymptomatic	IgG or IgM	SENS	37	15	40.5	26.3	56.5	4	NL	1	1
Ab (LFIA, POC)	SureScreen Diagnostic, Covid-19 IgG/IgM Rapid Test Cassette	hospitalised	IgG or IgM	SENS	49	48	98	89.3	99.6	242	BE	1	1
Ab (LFIA, POC)	SureScreen Diagnostic, Covid-19 IgG/IgM Rapid Test Cassette	na	IgG or IgM	SPEC	142	137	96.5	92	98.5	242	BE	1	1
Ab (LFIA, POC)	SureScreen Diagnostic, Covid-19 IgG/IgM Rapid Test Cassette	mild/asymptomatic	IgM	SENS	23	19	82.6	62.9	93	278	NO	1	1
Ab (LFIA, POC)	SureScreen Diagnostic, Covid-19 IgG/IgM Rapid Test Cassette	hospitalised	IgM	SENS	49	48	98	89.3	99.6	242	BE	1	1
Ab (LFIA, POC)	SureScreen Diagnostic, Covid-19 IgG/IgM Rapid Test Cassette	unk	IgM	SENS	76	66	86.8	77.4	92.7	131	UK	1	1
Ab (LFIA, POC)	SureScreen Diagnostic, Covid-19 IgG/IgM Rapid Test Cassette	na	IgM	SPEC	142	138	97.2	93	98.9	242	BE	1	1
Ab (LFIA, POC)	SureScreen Diagnostic, Covid-19 IgG/IgM Rapid Test Cassette	na	IgM	SPEC	143	141	98.6	95	99.6	131	UK	1	1
Ab (LFIA, POC)	Testsealabs, SARS-COV-2-IgG/IgM Test Cassette	unk	IgG	SENS	27	11	40.7	24.5	59.3	5	US	1	1
Ab (LFIA, POC)	Testsealabs, SARS-COV-2-IgG/IgM Test Cassette	na	IgG	SPEC	70	66	94.3	86.2	97.8	5	US	1	1
Ab (LFIA, POC)	Testsealabs, SARS-COV-2-IgG/IgM Test Cassette	unk	IgG or IgM	SENS	27	22	81.5	63.3	91.8	5	US	1	1
Ab (LFIA, POC)	Testsealabs, SARS-COV-2-IgG/IgM Test Cassette	na	IgG or IgM	SPEC	70	66	94.3	86.2	97.8	5	US	1	1
Ab (LFIA, POC)	Testsealabs, SARS-COV-2-IgG/IgM Test Cassette	unk	IgM	SENS	27	19	70.4	51.5	84.1	5	US	1	1
Ab (LFIA, POC)	Testsealabs, SARS-COV-2-IgG/IgM Test Cassette	na	IgM	SPEC	70	70	100	94.8	100	5	US	1	1
Ab (LFIA, POC)	Tianjin Beroni Biotechnology, SARS-COV-2 IgG/IgM Antibody Detection Kit	unk	IgG	SENS	27	9	33.3	18.6	52.2	5	US	1	1
Ab (LFIA, POC)	Tianjin Beroni Biotechnology, SARS-COV-2 IgG/IgM Antibody Detection Kit	na	IgG	SPEC	70	70	100	94.8	100	5	US	1	1
Ab (LFIA, POC)	Tianjin Beroni Biotechnology, SARS-COV-2 IgG/IgM Antibody Detection Kit	unk	IgG or IgM	SENS	27	24	88.9	71.9	96.1	5	US	1	1
Ab (LFIA, POC)	Tianjin Beroni Biotechnology, SARS-COV-2 IgG/IgM Antibody Detection Kit	na	IgG or IgM	SPEC	70	70	100	94.8	100	5	US	1	1
Ab (LFIA, POC)	Tianjin Beroni Biotechnology, SARS-COV-2 IgG/IgM Antibody Detection Kit	unk	IgM	SENS	27	22	81.5	63.3	91.8	5	US	1	1
Ab (LFIA, POC)	Tianjin Beroni Biotechnology, SARS-COV-2 IgG/IgM Antibody Detection Kit	na	IgM	SPEC	70	70	100	94.8	100	5	US	1	1
Ab (LFIA, POC)	Tianjin New Bay Bioresearch C. #1, Quik Pac II COVID-19 IgG & IgM Test	unk	IgG	SENS	29	22	75.9	57.9	87.8	5	US	1	1
Ab (LFIA, POC)	Tianjin New Bay Bioresearch C. #1, Quik Pac II COVID-19 IgG & IgM Test	na	IgG	SPEC	70	70	100	94.8	100	5	US	1	1
Ab (LFIA, POC)	Tianjin New Bay Bioresearch C. #1, Quik Pac II COVID-19 IgG & IgM Test	unk	IgG or IgM	SENS	29	28	96.6	82.8	99.4	5	US	1	1
Ab (LFIA, POC)	Tianjin New Bay Bioresearch C. #1, Quik Pac II COVID-19 IgG & IgM Test	na	IgG or IgM	SPEC	70	69	98.6	92.3	99.7	5	US	1	1
Ab (LFIA, POC)	Tianjin New Bay Bioresearch C. #1, Quik Pac II COVID-19 IgG & IgM Test	unk	IgM	SENS	29	27	93.1	78	98.1	5	US	1	1
Ab (LFIA, POC)	Tianjin New Bay Bioresearch C. #1, Quik Pac II COVID-19 IgG & IgM Test	na	IgM	SPEC	70	69	98.6	92.3	99.7	5	US	1	1
Ab (LFIA, POC)	UCP Biosciences, Coronavirus IgG/IgM Antibody (COVID-19) Test Cassette	unk	IgG	SENS	32	23	71.9	54.6	84.4	297	US	1	1
Ab (LFIA, POC)	UCP Biosciences, Coronavirus IgG/IgM Antibody (COVID-19) Test Cassette	na	IgG	SPEC	107	105	98.1	93.4	99.5	297	US	1	1
Ab (LFIA, POC)	UCP Biosciences, Coronavirus IgG/IgM Antibody (COVID-19) Test Cassette	unk	IgG or IgM	SENS	32	25	78.1	61.2	89	297	US	1	1
Ab (LFIA, POC)	UCP Biosciences, Coronavirus IgG/IgM Antibody (COVID-19) Test Cassette	na	IgG or IgM	SPEC	107	105	98.1	93.4	99.5	297	US	1	1
Ab (LFIA, POC)	UCP Biosciences, Coronavirus IgG/IgM Antibody (COVID-19) Test Cassette	unk	IgM	SENS	30	25	83.3	66.4	92.7	297	US	1	1
Ab (LFIA, POC)	UCP Biosciences, Coronavirus IgG/IgM Antibody (COVID-19) Test Cassette	na	IgM	SPEC	107	105	98.1	93.4	99.5	297	US	1	1
Ab (LFIA, POC)	VivaChek Biotech, VivaDiag COVID-19 IgM/IgG Rapid Test	hospitalised	IgG	SENS	23	23	100	85.7	100	242	BE	1	1
Ab (LFIA, POC)	VivaChek Biotech, VivaDiag COVID-19 IgM/IgG Rapid Test	unk	IgG	SENS	95	75	78.9	69.7	85.9	7, 297	AU, US	2	2
Ab (LFIA, POC)	VivaChek Biotech, VivaDiag COVID-19 IgM/IgG Rapid Test	unk	IgG	SENS	36	36	100	90.4	100	133	CN	1	1
Ab (LFIA, POC)	VivaChek Biotech, VivaDiag COVID-19 IgM/IgG Rapid Test	na	IgG	SPEC	334	328	98.2	96.1	99.2	4, 7, 41, 242, 297	AU, BE, IT, NL, US	5	5
Ab (LFIA, POC)	VivaChek Biotech, VivaDiag COVID-19 IgM/IgG Rapid Test	na	IgG	SPEC	68	68	100	94.7	100	133	CN	1	1
Ab (LFIA, POC)	VivaChek Biotech, VivaDiag COVID-19 IgM/IgG Rapid Test	mild/asymptomatic	IgG or IgM	SENS	1	1	100	20.7	100	4	NL	1	1
Ab (LFIA, POC)	VivaChek Biotech, VivaDiag COVID-19 IgM/IgG Rapid Test	hospitalised	IgG or IgM	SENS	31	31	100	89	100	4, 242	BE, NL	2	2
Ab (LFIA, POC)	VivaChek Biotech, VivaDiag COVID-19 IgM/IgG Rapid Test	unk	IgG or IgM	SENS	95	76	80	70.9	86.8	7, 297	AU, US	2	2
Ab (LFIA, POC)	VivaChek Biotech, VivaDiag COVID-19 IgM/IgG Rapid Test	na	IgG or IgM	SPEC	324	316	97.5	95.2	98.7	7, 41, 242, 297	AU, BE, IT, US	4	4
Ab (LFIA, POC)	VivaChek Biotech, VivaDiag COVID-19 IgM/IgG Rapid Test	hospitalised	IgM	SENS	23	23	100	85.7	100	242	BE	1	1
Ab (LFIA, POC)	VivaChek Biotech, VivaDiag COVID-19 IgM/IgG Rapid Test	unk	IgM	SENS	95	76	80	70.9	86.8	7, 297	AU, US	2	2
Ab (LFIA, POC)	VivaChek Biotech, VivaDiag COVID-19 IgM/IgG Rapid Test	unk	IgM	SENS	36	34	94.4	81.9	98.5	133	CN	1	1
Ab (LFIA, POC)	VivaChek Biotech, VivaDiag COVID-19 IgM/IgG Rapid Test	na	IgM	SPEC	324	317	97.8	95.6	98.9	7, 41, 242, 297	AU, BE, IT, US	4	4
Ab (LFIA, POC)	VivaChek Biotech, VivaDiag COVID-19 IgM/IgG Rapid Test	na	IgM	SPEC	68	68	100	94.7	100	133	CN	1	1
Ab (LFIA, POC)	Vomed, COVID-19 IgG/IgM Rapid Test Casette	na	IgG	SPEC	15	15	100	79.6	100	4	NL	1	1
Ab (LFIA, POC)	Vomed, COVID-19 IgG/IgM Rapid Test Casette	mild/asymptomatic	IgG or IgM	SENS	8	6	75	40.9	92.9	4	NL	1	1
Ab (LFIA, POC)	Vomed, COVID-19 IgG/IgM Rapid Test Casette	hospitalised	IgG or IgM	SENS	13	13	100	77.2	100	4	NL	1	1
Ab (LFIA, POC)	WHPM, Covisure Covid-19 IgM/IgG Rapid Test	unk	IgG	SENS	27	18	66.7	47.8	81.4	5	US	1	1
Ab (LFIA, POC)	WHPM, Covisure Covid-19 IgM/IgG Rapid Test	na	IgG	SPEC	70	68	97.1	90.2	99.2	5	US	1	1
Ab (LFIA, POC)	WHPM, Covisure Covid-19 IgM/IgG Rapid Test	unk	IgG or IgM	SENS	27	20	74.1	55.3	86.8	5	US	1	1
Ab (LFIA, POC)	WHPM, Covisure Covid-19 IgM/IgG Rapid Test	na	IgG or IgM	SPEC	70	68	97.1	90.2	99.2	5	US	1	1
Ab (LFIA, POC)	WHPM, Covisure Covid-19 IgM/IgG Rapid Test	unk	IgM	SENS	27	20	74.1	55.3	86.8	5	US	1	1
Ab (LFIA, POC)	WHPM, Covisure Covid-19 IgM/IgG Rapid Test	na	IgM	SPEC	70	68	97.1	90.2	99.2	5	US	1	1
Ab (LFIA, POC)	Wuhan Easy Diagnosis Biomedicine, COVID-19 (SARS-CoV-2) IgM/IgG Antibody Test Kit	unk	IgG	SENS	29	28	96.6	82.8	99.4	5	US	1	1
Ab (LFIA, POC)	Wuhan Easy Diagnosis Biomedicine, COVID-19 (SARS-CoV-2) IgM/IgG Antibody Test Kit	na	IgG	SPEC	70	69	98.6	92.3	99.7	5	US	1	1
Ab (LFIA, POC)	Wuhan Easy Diagnosis Biomedicine, COVID-19 (SARS-CoV-2) IgM/IgG Antibody Test Kit	unk	IgG or IgM	SENS	29	29	100	88.3	100	5	US	1	1
Ab (LFIA, POC)	Wuhan Easy Diagnosis Biomedicine, COVID-19 (SARS-CoV-2) IgM/IgG Antibody Test Kit	na	IgG or IgM	SPEC	70	62	88.6	79	94.1	5	US	1	1
Ab (LFIA, POC)	Wuhan Easy Diagnosis Biomedicine, COVID-19 (SARS-CoV-2) IgM/IgG Antibody Test Kit	unk	IgM	SENS	29	29	100	88.3	100	5	US	1	1
Ab (LFIA, POC)	Wuhan Easy Diagnosis Biomedicine, COVID-19 (SARS-CoV-2) IgM/IgG Antibody Test Kit	na	IgM	SPEC	70	63	90	80.8	95.1	5	US	1	1
Ab (LFIA, POC)	Wuhan UNscience Biotechnology, Covid-19 IgG/IgM Antibody Rapid Test Kit	mild/asymptomatic	IgG	SENS	20	17	85	64	94.8	278	NO	1	1
Ab (LFIA, POC)	Wuhan UNscience Biotechnology, Covid-19 IgG/IgM Antibody Rapid Test Kit	hospitalised	IgG	SENS	15	13	86.7	62.1	96.3	284	FR	1	1
Ab (LFIA, POC)	Wuhan UNscience Biotechnology, Covid-19 IgG/IgM Antibody Rapid Test Kit	na	IgG	SPEC	80	78	97.5	91.3	99.3	167, 284	ES, FR	2	2
Ab (LFIA, POC)	Wuhan UNscience Biotechnology, Covid-19 IgG/IgM Antibody Rapid Test Kit	na	IgG or IgM	SPEC	60	53	88.3	77.8	94.2	167	ES	1	1
Ab (LFIA, POC)	Wuhan UNscience Biotechnology, Covid-19 IgG/IgM Antibody Rapid Test Kit	mild/asymptomatic	IgM	SENS	23	11	47.8	29.2	67	278	NO	1	1
Ab (LFIA, POC)	Wuhan UNscience Biotechnology, Covid-19 IgG/IgM Antibody Rapid Test Kit	hospitalised	IgM	SENS	15	12	80	54.8	93	284	FR	1	1
Ab (LFIA, POC)	Wuhan UNscience Biotechnology, Covid-19 IgG/IgM Antibody Rapid Test Kit	na	IgM	SPEC	80	67	83.8	74.2	90.3	167, 284	ES, FR	2	2
Ab (LFIA, POC)	Xiamen Biotime Biotechnology, SARS-CoV-2 IgG/IgM Rapid Qualitative Test Kit	unk	IgG	SENS	29	28	96.6	82.8	99.4	5	US	1	1
Ab (LFIA, POC)	Xiamen Biotime Biotechnology, SARS-CoV-2 IgG/IgM Rapid Qualitative Test Kit	unk	IgG	SENS	33	33	100	89.6	100	134	CN	1	1
Ab (LFIA, POC)	Xiamen Biotime Biotechnology, SARS-CoV-2 IgG/IgM Rapid Qualitative Test Kit	na	IgG	SPEC	150	147	98	94.3	99.3	5, 141	FI, US	2	2
Ab (LFIA, POC)	Xiamen Biotime Biotechnology, SARS-CoV-2 IgG/IgM Rapid Qualitative Test Kit	na	IgG	SPEC	315	311	98.7	96.8	99.5	134	CN	1	1
Ab (LFIA, POC)	Xiamen Biotime Biotechnology, SARS-CoV-2 IgG/IgM Rapid Qualitative Test Kit	unk	IgG or IgM	SENS	29	29	100	88.3	100	5	US	1	1
Ab (LFIA, POC)	Xiamen Biotime Biotechnology, SARS-CoV-2 IgG/IgM Rapid Qualitative Test Kit	na	IgG or IgM	SPEC	70	68	97.1	90.2	99.2	5	US	1	1
Ab (LFIA, POC)	Xiamen Biotime Biotechnology, SARS-CoV-2 IgG/IgM Rapid Qualitative Test Kit	unk	IgM	SENS	29	29	100	88.3	100	5	US	1	1
Ab (LFIA, POC)	Xiamen Biotime Biotechnology, SARS-CoV-2 IgG/IgM Rapid Qualitative Test Kit	unk	IgM	SENS	33	33	100	89.6	100	134	CN	1	1
Ab (LFIA, POC)	Xiamen Biotime Biotechnology, SARS-CoV-2 IgG/IgM Rapid Qualitative Test Kit	na	IgM	SPEC	150	140	93.3	88.2	96.3	5, 141	FI, US	2	2
Ab (LFIA, POC)	Xiamen Biotime Biotechnology, SARS-CoV-2 IgG/IgM Rapid Qualitative Test Kit	na	IgM	SPEC	315	311	98.7	96.8	99.5	134	CN	1	1
Ab (LFIA, POC)	Xiamen Boson Biotech, Rapid 2019-nCoV IgG/IgM Combo Test Card	mild/asymptomatic	IgG	SENS	15	10	66.7	41.7	84.8	4	NL	1	1
Ab (LFIA, POC)	Xiamen Boson Biotech, Rapid 2019-nCoV IgG/IgM Combo Test Card	hospitalised	IgG	SENS	40	39	97.5	87.1	99.6	4	NL	1	1
Ab (LFIA, POC)	Xiamen Boson Biotech, Rapid 2019-nCoV IgG/IgM Combo Test Card	na	IgG	SPEC	103	96	93.2	86.6	96.7	4	NL	1	1
Ab (LFIA, POC)	Xiamen Boson Biotech, Rapid 2019-nCoV IgG/IgM Combo Test Card	mild/asymptomatic	IgM	SENS	15	8	53.3	30.1	75.2	4	NL	1	1
Ab (LFIA, POC)	Xiamen Boson Biotech, Rapid 2019-nCoV IgG/IgM Combo Test Card	hospitalised	IgM	SENS	40	24	60	44.6	73.7	4	NL	1	1
Ab (LFIA, POC)	Zentech, QuickZen COVID-19 IgM / IgG	na	IgG	SPEC	72	72	100	94.9	100	177	BE	1	1
Ab (LFIA, POC)	Zentech, QuickZen COVID-19 IgM / IgG	hospitalised	IgG or IgM	SENS	33	30	90.9	76.4	96.9	177	BE	1	1
Ab (LFIA, POC)	Zentech, QuickZen COVID-19 IgM / IgG	na	IgG or IgM	SPEC	72	72	100	94.9	100	177	BE	1	1
Ab (LFIA, POC)	Zentech, QuickZen COVID-19 IgM / IgG	na	IgM	SPEC	72	72	100	94.9	100	177	BE	1	1
Ab (LFIA, POC)	Zhejiang Orient Gene Biotech, COVID-19 IgG/IgM Rapid Test Cassette	mild/asymptomatic	IgG	SENS	74	69	93.2	85.1	97.1	4	NL	1	1
Ab (LFIA, POC)	Zhejiang Orient Gene Biotech, COVID-19 IgG/IgM Rapid Test Cassette	hospitalised	IgG	SENS	120	116	96.7	91.7	98.7	4, 15, 242	BE, CH, NL	3	3
Ab (LFIA, POC)	Zhejiang Orient Gene Biotech, COVID-19 IgG/IgM Rapid Test Cassette	unk	IgG	SENS	92	85	92.4	85.1	96.3	57, 85	FR, SE	2	2
Ab (LFIA, POC)	Zhejiang Orient Gene Biotech, COVID-19 IgG/IgM Rapid Test Cassette	na	IgG	SPEC	568	555	97.7	96.1	98.7	4, 15, 57, 85, 242	BE, CH, FR, NL, SE	5	5
Ab (LFIA, POC)	Zhejiang Orient Gene Biotech, COVID-19 IgG/IgM Rapid Test Cassette	hospitalised	IgG or IgM	SENS	49	48	98	89.3	99.6	242	BE	1	1
Ab (LFIA, POC)	Zhejiang Orient Gene Biotech, COVID-19 IgG/IgM Rapid Test Cassette	unk	IgG or IgM	SENS	73	72	98.6	92.6	99.8	57	FR	1	1
Ab (LFIA, POC)	Zhejiang Orient Gene Biotech, COVID-19 IgG/IgM Rapid Test Cassette	unk	IgG or IgM	SENS	198	174	87.9	82.6	91.7	135	CN	1	1
Ab (LFIA, POC)	Zhejiang Orient Gene Biotech, COVID-19 IgG/IgM Rapid Test Cassette	na	IgG or IgM	SPEC	332	310	93.4	90.2	95.6	57, 75, 212, 242	BE, FR, NL(2)	3	4
Ab (LFIA, POC)	Zhejiang Orient Gene Biotech, COVID-19 IgG/IgM Rapid Test Cassette	na	IgG or IgM	SPEC	14	14	100	78.5	100	135	CN	1	1
Ab (LFIA, POC)	Zhejiang Orient Gene Biotech, COVID-19 IgG/IgM Rapid Test Cassette	mild/asymptomatic	IgM	SENS	74	70	94.6	86.9	97.9	4	NL	1	1
Ab (LFIA, POC)	Zhejiang Orient Gene Biotech, COVID-19 IgG/IgM Rapid Test Cassette	hospitalised	IgM	SENS	93	80	86	77.5	91.6	4, 242	BE, NL	2	2
Ab (LFIA, POC)	Zhejiang Orient Gene Biotech, COVID-19 IgG/IgM Rapid Test Cassette	unk	IgM	SENS	92	76	82.6	73.6	89	57, 85	FR, SE	2	2
Ab (LFIA, POC)	Zhejiang Orient Gene Biotech, COVID-19 IgG/IgM Rapid Test Cassette	na	IgM	SPEC	308	303	98.4	96.3	99.3	57, 85, 242	BE, FR, SE	3	3
Ab (LFIA, POC)	Zhongshan Bio-Tech, SARS-CoV-2 IgM-IgG (GICA)	unk	IgG	SENS	29	28	96.6	82.8	99.4	5	US	1	1
Ab (LFIA, POC)	Zhongshan Bio-Tech, SARS-CoV-2 IgM-IgG (GICA)	na	IgG	SPEC	70	59	84.3	74	91	5	US	1	1
Ab (LFIA, POC)	Zhongshan Bio-Tech, SARS-CoV-2 IgM-IgG (GICA)	unk	IgG or IgM	SENS	29	28	96.6	82.8	99.4	5	US	1	1
Ab (LFIA, POC)	Zhongshan Bio-Tech, SARS-CoV-2 IgM-IgG (GICA)	na	IgG or IgM	SPEC	70	58	82.9	72.4	89.9	5	US	1	1
Ab (LFIA, POC)	Zhongshan Bio-Tech, SARS-CoV-2 IgM-IgG (GICA)	unk	IgM	SENS	29	14	48.3	31.4	65.6	5	US	1	1
Ab (LFIA, POC)	Zhongshan Bio-Tech, SARS-CoV-2 IgM-IgG (GICA)	na	IgM	SPEC	70	68	97.1	90.2	99.2	5	US	1	1
Ab (LFIA, POC)	Zhuhai Encode Medical Engineering, SARS-CoV-2 IgG/IgM Rapid Test	mild/asymptomatic	IgG	SENS	23	17	73.9	53.5	87.5	278	NO	1	1
Ab (LFIA, POC)	Zhuhai Encode Medical Engineering, SARS-CoV-2 IgG/IgM Rapid Test	unk	IgG or IgM	SENS						218		0	0
Ab (LFIA, POC)	Zhuhai Encode Medical Engineering, SARS-CoV-2 IgG/IgM Rapid Test	na	IgG or IgM	SPEC	100	100	100	96.3	100	218	UK	1	1
Ab (LFIA, POC)	Zhuhai Encode Medical Engineering, SARS-CoV-2 IgG/IgM Rapid Test	mild/asymptomatic	IgM	SENS	23	17	73.9	53.5	87.5	278	NO	1	1
Ab (LFIA, POC)	Zhuhai Livzon Diagnostics, Livzon IgM/IgG Diagnostic Kit for IgM/IgG Antibody to Coronovirus (SARS-Cov-2) Lateral Flow	unk	IgG	SENS	29	19	65.5	47.3	80.1	5	US	1	1
Ab (LFIA, POC)	Zhuhai Livzon Diagnostics, Livzon IgM/IgG Diagnostic Kit for IgM/IgG Antibody to Coronovirus (SARS-Cov-2) Lateral Flow	na	IgG	SPEC	70	70	100	94.8	100	5	US	1	1
Ab (LFIA, POC)	Zhuhai Livzon Diagnostics, Livzon IgM/IgG Diagnostic Kit for IgM/IgG Antibody to Coronovirus (SARS-Cov-2) Lateral Flow	unk	IgG or IgM	SENS	29	25	86.2	69.4	94.5	5	US	1	1
Ab (LFIA, POC)	Zhuhai Livzon Diagnostics, Livzon IgM/IgG Diagnostic Kit for IgM/IgG Antibody to Coronovirus (SARS-Cov-2) Lateral Flow	na	IgG or IgM	SPEC	70	68	97.1	90.2	99.2	5	US	1	1
Ab (LFIA, POC)	Zhuhai Livzon Diagnostics, Livzon IgM/IgG Diagnostic Kit for IgM/IgG Antibody to Coronovirus (SARS-Cov-2) Lateral Flow	unk	IgM	SENS	29	25	86.2	69.4	94.5	5	US	1	1
Ab (LFIA, POC)	Zhuhai Livzon Diagnostics, Livzon IgM/IgG Diagnostic Kit for IgM/IgG Antibody to Coronovirus (SARS-Cov-2) Lateral Flow	na	IgM	SPEC	70	68	97.1	90.2	99.2	5	US	1	1
Ab (LFIA, POC)	Zhuhai Livzon Pharmaceutical Group, Diagnostic Kit for IgM / IgG Antibody to Coronavirus (SARS-CoV-2) (Lateral Flow)	hospitalised	IgG	SENS	162	140	86.4	80.3	90.9	219, 284, 304	CN(2), FR	2	3
Ab (LFIA, POC)	Zhuhai Livzon Pharmaceutical Group, Diagnostic Kit for IgM / IgG Antibody to Coronavirus (SARS-CoV-2) (Lateral Flow)	unk	IgG	SENS	27	16	59.3	40.7	75.5	5	US	1	1
Ab (LFIA, POC)	Zhuhai Livzon Pharmaceutical Group, Diagnostic Kit for IgM / IgG Antibody to Coronavirus (SARS-CoV-2) (Lateral Flow)	na	IgG	SPEC	150	147	98	94.3	99.3	5, 284, 304	CN, FR, US	3	3
Ab (LFIA, POC)	Zhuhai Livzon Pharmaceutical Group, Diagnostic Kit for IgM / IgG Antibody to Coronavirus (SARS-CoV-2) (Lateral Flow)	hospitalised	IgG or IgM	SENS	31	30	96.8	83.8	99.4	219	CN	1	1
Ab (LFIA, POC)	Zhuhai Livzon Pharmaceutical Group, Diagnostic Kit for IgM / IgG Antibody to Coronavirus (SARS-CoV-2) (Lateral Flow)	unk	IgG or IgM	SENS	27	25	92.6	76.6	97.9	5	US	1	1
Ab (LFIA, POC)	Zhuhai Livzon Pharmaceutical Group, Diagnostic Kit for IgM / IgG Antibody to Coronavirus (SARS-CoV-2) (Lateral Flow)	unk	IgG or IgM	SENS	572	518	90.6	87.9	92.7	136	CN	1	1
Ab (LFIA, POC)	Zhuhai Livzon Pharmaceutical Group, Diagnostic Kit for IgM / IgG Antibody to Coronavirus (SARS-CoV-2) (Lateral Flow)	na	IgG or IgM	SPEC	70	70	100	94.8	100	5	US	1	1
Ab (LFIA, POC)	Zhuhai Livzon Pharmaceutical Group, Diagnostic Kit for IgM / IgG Antibody to Coronavirus (SARS-CoV-2) (Lateral Flow)	na	IgG or IgM	SPEC	358	355	99.2	97.6	99.7	136	CN	1	1
Ab (LFIA, POC)	Zhuhai Livzon Pharmaceutical Group, Diagnostic Kit for IgM / IgG Antibody to Coronavirus (SARS-CoV-2) (Lateral Flow)	hospitalised	IgM	SENS	162	123	75.9	68.8	81.9	219, 284, 304	CN(2), FR	2	3
Ab (LFIA, POC)	Zhuhai Livzon Pharmaceutical Group, Diagnostic Kit for IgM / IgG Antibody to Coronavirus (SARS-CoV-2) (Lateral Flow)	unk	IgM	SENS	27	25	92.6	76.6	97.9	5	US	1	1
Ab (LFIA, POC)	Zhuhai Livzon Pharmaceutical Group, Diagnostic Kit for IgM / IgG Antibody to Coronavirus (SARS-CoV-2) (Lateral Flow)	na	IgM	SPEC	150	149	99.3	96.3	99.9	5, 284, 304	CN, FR, US	3	3
Ab (MICROARRAY)	Quotient, MosaiQ COVID-19 Antibody Microarray	hospitalised	IgG or IgM	SENS	21	0	0	0	15.5	166	FR	1	1
Ab (MICROARRAY)	Quotient, MosaiQ COVID-19 Antibody Microarray	unk	IgG or IgM	SENS	9	9	100	70.1	100	166	FR	1	1
Ab (MICROARRAY)	Quotient, MosaiQ COVID-19 Antibody Microarray	na	IgG or IgM	SPEC	500	500	100	99.2	100	166	FR	1	1
Ag (LFIA, POC)	Coris BioConcept, C-1023/TB Covid-19 Respi-Strip	unk	Ag	SENS	10	1	10	1.8	40.4	236	PT	1	1
Ag (LFIA, POC)	Shenzhen Bioeasy Biotechnology, Bioeasy 2019-nCoV Ag Fluorescence Rapid Test Kit	unk	Ag	SENS	12	4	33.3	13.8	60.9	236	PT	1	1
RNA (LAMP)	Eiken Chemical, Loopamp 2019-SARS-CoV-2 Detection Reagent Kit	hospitalised	na	SENS	30	30	100	88.6	100	144	JP	1	1
RNA (LAMP)	Eiken Chemical, Loopamp 2019-SARS-CoV-2 Detection Reagent Kit	unk	na	SENS	68	55	80.9	70	88.5	168	JP	1	1
RNA (LAMP)	Eiken Chemical, Loopamp 2019-SARS-CoV-2 Detection Reagent Kit	na	na	SPEC	24	24	100	86.2	100	144	JP	1	1
RNA (LAMP, POC)	Abbott, ID NOW COVID-19	unk	RdRP	SENS	483	385	79.7	75.9	83.1	21, 52, 82, 170, 176, 251, 328	US(7)	1	7
RNA (LAMP, POC)	Abbott, ID NOW COVID-19	na	RdRP	SPEC	30	30	100	88.6	100	94	US	1	1
RNA (OMEGA)	Atila BioSystems, Atila iAMP COVID-19 Detection (isothermal detection)	unk	N	SENS	50	50	100	92.9	100	195	CH	1	1
RNA (OMEGA)	Atila BioSystems, Atila iAMP COVID-19 Detection (isothermal detection)	na	N	SPEC	100	100	100	96.3	100	195	CH	1	1
RNA (OMEGA)	Atila BioSystems, Atila iAMP COVID-19 Detection (isothermal detection)	unk	ORF1ab	SENS	50	50	100	92.9	100	195	CH	1	1
RNA (OMEGA)	Atila BioSystems, Atila iAMP COVID-19 Detection (isothermal detection)	na	ORF1ab	SPEC	100	99	99	94.6	99.8	195	CH	1	1
RNA (OMEGA)	Atila BioSystems, Atila iAMP COVID-19 Detection (isothermal detection)	unk	ORF1ab or N	SENS	29	24	82.8	65.5	92.4	36	US	1	1
RNA (PCR)	1drop, 1copy COVID-19 qPCR Multi Kit	unk	RdRP or E	SENS	6	6	100	61	100	197	PL	1	1
RNA (PCR)	AB Analytica, RealQuality RQ-2019-nCoV	unk	E	SENS	33	33	100	89.6	100	198	HR	1	1
RNA (PCR)	AB Analytica, RealQuality RQ-2019-nCoV	unk	RdRP	SENS	33	32	97	84.7	99.5	198	HR	1	1
RNA (PCR)	Abbott, RealTime SARS-CoV-2	unk	RdRP or N	SENS	141	139	98.6	95	99.6	82	US	1	1
RNA (PCR)	Abbott, RealTime SARS-CoV-2	unk	na	SENS	49	47	95.9	86.3	98.9	95	US	1	1
RNA (PCR)	Abbott, RealTime SARS-CoV-2	na	na	SPEC	55	55	100	93.5	100	95	US	1	1
RNA (PCR)	Altona Diagnostics, RealStar SARS-CoV-2 RT-PCR Kit 1.0	unk	E	SENS	101	89	88.1	80.4	93.1	36, 184, 195, 330	CH, FR, NL, US	4	4
RNA (PCR)	Altona Diagnostics, RealStar SARS-CoV-2 RT-PCR Kit 1.0	na	E	SPEC	112	112	100	96.7	100	195, 330	CH, NL	2	2
RNA (PCR)	Altona Diagnostics, RealStar SARS-CoV-2 RT-PCR Kit 1.0	na	E	SPEC	35	35	100	90.1	100	97	DE	1	1
RNA (PCR)	Altona Diagnostics, RealStar SARS-CoV-2 RT-PCR Kit 1.0	unk	S	SENS	101	88	87.1	79.2	92.3	36, 184, 195, 330	CH, FR, NL, US	4	4
RNA (PCR)	Altona Diagnostics, RealStar SARS-CoV-2 RT-PCR Kit 1.0	na	S	SPEC	112	112	100	96.7	100	195, 330	CH, NL	2	2
RNA (PCR)	Altona Diagnostics, RealStar SARS-CoV-2 RT-PCR Kit 1.0	na	S	SPEC	35	35	100	90.1	100	97	DE	1	1
RNA (PCR)	Altona Diagnostics, RealStar SARS-CoV-2 RT-PCR Kit 1.0	unk	S or E	SENS	207	169	81.6	75.8	86.3	184, 288, 298, 330	FR(3), NL	2	4
RNA (PCR)	Altona Diagnostics, RealStar SARS-CoV-2 RT-PCR Kit 1.0	na	S or E	SPEC	237	237	100	98.4	100	183, 298, 330	FR, NL, UK	3	3
RNA (PCR)	Anatolia Geneworks, Bosphore Novel Coronavirus (2019-nCoV) Detection Kit V2	unk	E	SENS	21	8	38.1	20.8	59.1	199	PL	1	1
RNA (PCR)	Anatolia Geneworks, Bosphore Novel Coronavirus (2019-nCoV) Detection Kit V2	unk	ORF1ab	SENS	21	8	38.1	20.8	59.1	199	PL	1	1
RNA (PCR)	Anatolia Geneworks, Bosphore Novel Coronavirus (2019-nCoV) Detection Kit V2	unk	ORF1ab or E	SENS	21	8	38.1	20.8	59.1	199	PL	1	1
RNA (PCR)	Anatolia Geneworks, Bosphore Novel Coronavirus (2019-nCoV) Detection Kit V2	unk	RdRP	SENS	21	20	95.2	77.3	99.2	197	PL	1	1
RNA (PCR)	AusDiagnostics, Coronavirus Typing Assay	unk	ORF1ab	SENS	125	125	100	97	100	19	AU	1	1
RNA (PCR)	AusDiagnostics, Coronavirus Typing Assay	na	ORF1ab	SPEC	254	254	100	98.5	100	19, 185	AU, UK	2	2
RNA (PCR)	BD LAXLUO, BioGX SARS-CoV-2 Open System Reagents for BD MAX	unk	N	SENS	7	7	100	64.6	100	186	FR	1	1
RNA (PCR)	BGI, Real-time fluorescent RT-PCR kit for detecting 2019 nCoV	unk	ORF1ab	SENS	146	137	93.8	88.7	96.7	168, 187, 195, 330	CH, JP, NL, PL	4	4
RNA (PCR)	BGI, Real-time fluorescent RT-PCR kit for detecting 2019 nCoV	unk	ORF1ab	SENS	126	111	88.1	81.3	92.7	100	CN	1	1
RNA (PCR)	BGI, Real-time fluorescent RT-PCR kit for detecting 2019 nCoV	na	ORF1ab	SPEC	112	111	99.1	95.1	99.8	195, 330	CH, NL	2	2
RNA (PCR)	BGI, Real-time fluorescent RT-PCR kit for detecting 2019 nCoV	na	ORF1ab	SPEC	258	257	99.6	97.8	99.9	100	CN	1	1
RNA (PCR)	BIOMAXIMA, SARS-CoV-2 Real Time PCR LAB-KIT	unk	ORF1ab or N	SENS	25	24	96	80.5	99.3	243	PL	1	1
RNA (PCR)	Beijing Wantai Biological Pharmacy Enterprise, Wantai SARS-CoV-2 RT-PCR Kit	unk	N	SENS	50	50	100	92.9	100	195	CH	1	1
RNA (PCR)	Beijing Wantai Biological Pharmacy Enterprise, Wantai SARS-CoV-2 RT-PCR Kit	na	N	SPEC	100	100	100	96.3	100	195	CH	1	1
RNA (PCR)	Beijing Wantai Biological Pharmacy Enterprise, Wantai SARS-CoV-2 RT-PCR Kit	unk	ORF1ab	SENS	50	50	100	92.9	100	195	CH	1	1
RNA (PCR)	Beijing Wantai Biological Pharmacy Enterprise, Wantai SARS-CoV-2 RT-PCR Kit	na	ORF1ab	SPEC	100	100	100	96.3	100	195	CH	1	1
RNA (PCR)	BioFire Defense, BioFire COVID-19 Test	unk	ORF1ab	SENS	75	74	98.7	92.8	99.8	260	US	1	1
RNA (PCR)	BioMerieux, ARGENE SARS-CoV-2 R-GENE	unk	E	SENS	6	6	100	61	100	188	FR	1	1
RNA (PCR)	BioMerieux, ARGENE SARS-CoV-2 R-GENE	unk	E or N	SENS	6	6	100	61	100	188	FR	1	1
RNA (PCR)	BioMerieux, ARGENE SARS-CoV-2 R-GENE	unk	N	SENS	56	56	100	93.6	100	188, 195	CH, FR	2	2
RNA (PCR)	BioMerieux, ARGENE SARS-CoV-2 R-GENE	na	N	SPEC	100	100	100	96.3	100	195	CH	1	1
RNA (PCR)	BioMerieux, ARGENE SARS-CoV-2 R-GENE	unk	RdRP	SENS	56	54	96.4	87.9	99	188, 195	CH, FR	2	2
RNA (PCR)	BioMerieux, ARGENE SARS-CoV-2 R-GENE	na	RdRP	SPEC	100	100	100	96.3	100	195	CH	1	1
RNA (PCR)	BioMerieux, ARGENE SARS-CoV-2 R-GENE	unk	RdRP or E	SENS	6	6	100	61	100	188	FR	1	1
RNA (PCR)	BioMerieux, ARGENE SARS-CoV-2 R-GENE	unk	RdRP or E or N	SENS	6	6	100	61	100	188	FR	1	1
RNA (PCR)	BioMerieux, ARGENE SARS-CoV-2 R-GENE	unk	RdRP or N	SENS	6	6	100	61	100	188	FR	1	1
RNA (PCR)	Bioneer, AccuPower SARS-CoV-2 Real-Time RT-PCR Kit	unk	E	SENS	50	50	100	92.9	100	195	CH	1	1
RNA (PCR)	Bioneer, AccuPower SARS-CoV-2 Real-Time RT-PCR Kit	na	E	SPEC	100	100	100	96.3	100	195	CH	1	1
RNA (PCR)	Bioneer, AccuPower SARS-CoV-2 Real-Time RT-PCR Kit	unk	RdRP	SENS	50	50	100	92.9	100	195	CH	1	1
RNA (PCR)	Bioneer, AccuPower SARS-CoV-2 Real-Time RT-PCR Kit	na	RdRP	SPEC	100	100	100	96.3	100	195	CH	1	1
RNA (PCR)	Boditech, ExAmplar COVID-19 real-time PCR kit	unk	E	SENS	50	50	100	92.9	100	195	CH	1	1
RNA (PCR)	Boditech, ExAmplar COVID-19 real-time PCR kit	na	E	SPEC	100	100	100	96.3	100	195	CH	1	1
RNA (PCR)	Boditech, ExAmplar COVID-19 real-time PCR kit	unk	RdRP	SENS	50	45	90	78.6	95.7	195	CH	1	1
RNA (PCR)	Boditech, ExAmplar COVID-19 real-time PCR kit	na	RdRP	SPEC	100	100	100	96.3	100	195	CH	1	1
RNA (PCR)	CerTest Biotec, VIASURE SARS-CoV-2 Real Time PCR Detection Kit	unk	N	SENS	63	61	96.8	89.1	99.1	195, 330	CH, NL	2	2
RNA (PCR)	CerTest Biotec, VIASURE SARS-CoV-2 Real Time PCR Detection Kit	na	N	SPEC	112	112	100	96.7	100	195, 330	CH, NL	2	2
RNA (PCR)	CerTest Biotec, VIASURE SARS-CoV-2 Real Time PCR Detection Kit	unk	ORF1ab	SENS	63	59	93.7	84.8	97.5	195, 330	CH, NL	2	2
RNA (PCR)	CerTest Biotec, VIASURE SARS-CoV-2 Real Time PCR Detection Kit	na	ORF1ab	SPEC	112	112	100	96.7	100	195, 330	CH, NL	2	2
RNA (PCR)	CerTest Biotec, VIASURE SARS-CoV-2 Real Time PCR Detection Kit	unk	ORF1ab or N	SENS	13	11	84.6	57.8	95.7	330	NL	1	1
RNA (PCR)	CerTest Biotec, VIASURE SARS-CoV-2 Real Time PCR Detection Kit	unk	ORF1ab or N	SENS	43	43	100	91.8	100	105	ES	1	1
RNA (PCR)	CerTest Biotec, VIASURE SARS-CoV-2 Real Time PCR Detection Kit	na	ORF1ab or N	SPEC	207	207	100	98.2	100	192, 330	NL, UK	2	2
RNA (PCR)	CerTest Biotec, VIASURE SARS-CoV-2 Real Time PCR Detection Kit	na	ORF1ab or N	SPEC	137	136	99.3	96	99.9	105	ES	1	1
RNA (PCR)	CerTest Biotec, VIASURE SARS-CoV-2 Real Time PCR Detection Kit	unk	S	SENS	75	52	69.3	58.2	78.6	169, 191	AT, FR	2	2
RNA (PCR)	Da An Gene, 2019-nCoV RT-PCR	unk	N	SENS	84	83	98.8	93.6	99.8	195, 198	CH, HR	2	2
RNA (PCR)	Da An Gene, 2019-nCoV RT-PCR	na	N	SPEC	100	98	98	93	99.4	195	CH	1	1
RNA (PCR)	Da An Gene, 2019-nCoV RT-PCR	unk	ORF1ab	SENS	84	83	98.8	93.6	99.8	195, 198	CH, HR	2	2
RNA (PCR)	Da An Gene, 2019-nCoV RT-PCR	na	ORF1ab	SPEC	100	96	96	90.2	98.4	195	CH	1	1
RNA (PCR)	DiaSorin, Simplexa COVID-19 Direct RT-PCR Kit	unk	ORF1ab or S	SENS	180	176	97.8	94.4	99.1	52, 251, 327	US(3)	1	3
RNA (PCR)	Euroimmun Medizinische Labordiagnostika, EURORealTime SARS-CoV-2 PCR	unk	ORF1ab or N	SENS	50	50	100	92.9	100	195	CH	1	1
RNA (PCR)	Euroimmun Medizinische Labordiagnostika, EURORealTime SARS-CoV-2 PCR	na	ORF1ab or N	SPEC	100	98	98	93	99.4	195	CH	1	1
RNA (PCR)	GenMark Diagnostics, ePlex SARS-CoV-2 Test	unk	N	SENS	109	102	93.6	87.3	96.9	327, 328	US(2)	1	2
RNA (PCR)	GeneFirst, The Novel Coronavirus (2019-nCoV) Nucleic Acid Test Kit	unk	N	SENS	50	49	98	89.5	99.6	195	CH	1	1
RNA (PCR)	GeneFirst, The Novel Coronavirus (2019-nCoV) Nucleic Acid Test Kit	na	N	SPEC	100	100	100	96.3	100	195	CH	1	1
RNA (PCR)	GeneFirst, The Novel Coronavirus (2019-nCoV) Nucleic Acid Test Kit	unk	ORF1ab	SENS	50	50	100	92.9	100	195	CH	1	1
RNA (PCR)	GeneFirst, The Novel Coronavirus (2019-nCoV) Nucleic Acid Test Kit	na	ORF1ab	SPEC	100	99	99	94.6	99.8	195	CH	1	1
RNA (PCR)	GeneFirst, The Novel Coronavirus (2019-nCoV) Nucleic Acid Test Kit	na	ORF1ab or N	SPEC	195	195	100	98.1	100	193	UK	1	1
RNA (PCR)	Genetic Signatures, EasyScreen Pan-Coronavirus/SARS-CoV-2 Detection Kit	na	E or N	SPEC	195	195	100	98.1	100	194	UK	1	1
RNA (PCR)	Gerbion, virellaSARS-CoV-2 seqc Multiplex for detection of RNA of SARS-CoV-2 and other Betacoronaviruses	unk	E	SENS	5	1	20	3.6	62.4	199	PL	1	1
RNA (PCR)	Hologic, SARS-CoV-2 Assay (Panther Fusion System)	unk	ORF1ab	SENS	525	516	98.3	96.8	99.1	53, 86, 260, 266, 283, 327, 328	FR, US(6)	2	7
RNA (PCR)	KH Medical, RADI COVID-19 Detection Kit and RADI COVID-19 Triple Detection Kit	unk	RdRP	SENS	63	61	96.8	89.1	99.1	195, 330	CH, NL	2	2
RNA (PCR)	KH Medical, RADI COVID-19 Detection Kit and RADI COVID-19 Triple Detection Kit	na	RdRP	SPEC	112	112	100	96.7	100	195, 330	CH, NL	2	2
RNA (PCR)	KH Medical, RADI COVID-19 Detection Kit and RADI COVID-19 Triple Detection Kit	unk	RdRP or S	SENS	13	12	92.3	66.7	98.6	330	NL	1	1
RNA (PCR)	KH Medical, RADI COVID-19 Detection Kit and RADI COVID-19 Triple Detection Kit	na	RdRP or S	SPEC	12	12	100	75.8	100	330	NL	1	1
RNA (PCR)	KH Medical, RADI COVID-19 Detection Kit and RADI COVID-19 Triple Detection Kit	unk	S	SENS	63	62	98.4	91.5	99.7	195, 330	CH, NL	2	2
RNA (PCR)	KH Medical, RADI COVID-19 Detection Kit and RADI COVID-19 Triple Detection Kit	na	S	SPEC	112	112	100	96.7	100	195, 330	CH, NL	2	2
RNA (PCR)	Liferiver Bio-Tech, Novel Coronavirus (2019-nCoV) Real Time Multiplex RT-PCR kit	unk	ORF1ab or E or N	SENS	38	35	92.1	79.2	97.3	196	PL	1	1
RNA (PCR)	Luminex, ARIES SARS-CoV-2 Assay	unk	ORF1ab or N	SENS	30	19	63.3	45.5	78.1	276	DE	1	1
RNA (PCR)	Luminex, ARIES SARS-CoV-2 Assay	na	ORF1ab or N	SPEC	6	6	100	61	100	117	US	1	1
RNA (PCR)	Luminex, NxTAG CoV Extended Panel	unk	E	SENS	91	88	96.7	90.8	98.9	45	CN	1	1
RNA (PCR)	Luminex, NxTAG CoV Extended Panel	unk	N	SENS	91	78	85.7	77.1	91.5	45	CN	1	1
RNA (PCR)	Luminex, NxTAG CoV Extended Panel	unk	ORF1ab	SENS	91	89	97.8	92.3	99.4	45	CN	1	1
RNA (PCR)	Luminex, NxTAG CoV Extended Panel	unk	ORF1ab or E or N	SENS	91	89	97.8	92.3	99.4	45	CN	1	1
RNA (PCR)	Nanjing Vazyme Medical Technology, 2019-Novel Coronavirus (2019-nCoV) Triplex RT-qPCR Detection Kit	unk	N	SENS	17	15	88.2	65.7	96.7	199	PL	1	1
RNA (PCR)	Nanjing Vazyme Medical Technology, 2019-Novel Coronavirus (2019-nCoV) Triplex RT-qPCR Detection Kit	unk	ORF1ab	SENS	17	14	82.4	59	93.8	199	PL	1	1
RNA (PCR)	Nanjing Vazyme Medical Technology, 2019-Novel Coronavirus (2019-nCoV) Triplex RT-qPCR Detection Kit	unk	ORF1ab or N	SENS	17	15	88.2	65.7	96.7	199	PL	1	1
RNA (PCR)	NeuMoDx, SARS-CoV-2 Assay	unk	N or Nsp2	SENS	106	105	99.1	94.8	99.8	179	US	1	1
RNA (PCR)	NeuMoDx, SARS-CoV-2 Assay	unk	N or Nsp2	SENS	25	25	100	86.7	100	120	US	1	1
RNA (PCR)	NeuMoDx, SARS-CoV-2 Assay	na	N or Nsp2	SPEC	15	15	100	79.6	100	120	US	1	1
RNA (PCR)	OsangHealthcare, GeneFinder COVID-19 Plus RealAmp Kit	unk	E or N	SENS	20	17	85	64	94.8	68	FR	1	1
RNA (PCR)	PathoFinder, RealAccurate Quadruplex Corona-plus PCR Kit	unk	RdRP or N	SENS	34	32	94.1	80.9	98.4	198	HR	1	1
RNA (PCR)	PerkinElmer, SARS-CoV-2 Real-time RT-PCR Assay	unk	N	SENS	50	50	100	92.9	100	195	CH	1	1
RNA (PCR)	PerkinElmer, SARS-CoV-2 Real-time RT-PCR Assay	na	N	SPEC	100	99	99	94.6	99.8	195	CH	1	1
RNA (PCR)	PerkinElmer, SARS-CoV-2 Real-time RT-PCR Assay	unk	ORF1ab	SENS	50	50	100	92.9	100	195	CH	1	1
RNA (PCR)	PerkinElmer, SARS-CoV-2 Real-time RT-PCR Assay	na	ORF1ab	SPEC	100	100	100	96.3	100	195	CH	1	1
RNA (PCR)	Primerdesign, genesig Real-Time PCR CoVID-19 kit	unk	RdRP	SENS	106	101	95.3	89.4	98	195, 199, 330	CH, NL, PL	3	3
RNA (PCR)	Primerdesign, genesig Real-Time PCR CoVID-19 kit	na	RdRP	SPEC	307	307	100	98.8	100	195, 200, 330	CH, NL, UK	3	3
RNA (PCR)	Primerdesign, genesig Real-Time PCR CoVID-19 kit	na	RdRP	SPEC	50	50	100	92.9	100	124	UK	1	1
RNA (PCR)	Qiagen, QIAstat-Dx Respiratory SARS-CoV-2 Panel	hospitalised	ORF1ab or E	SENS	40	40	100	91.2	100	287	FR	1	1
RNA (PCR)	R-Biopharm, Ridagene SARS-CoV2	unk	E	SENS	63	63	100	94.3	100	195, 330	CH, NL	2	2
RNA (PCR)	R-Biopharm, Ridagene SARS-CoV2	na	E	SPEC	112	112	100	96.7	100	195, 330	CH, NL	2	2
RNA (PCR)	Randox Laboratories, Extended Coronavirus Array	na	na	SPEC	195	195	100	98.1	100	201	UK	1	1
RNA (PCR)	Roche, COBAS SARS-CoV-2 test	unk	E	SENS	15	15	100	79.6	100	202	FR	1	1
RNA (PCR)	Roche, COBAS SARS-CoV-2 test	unk	ORF1ab	SENS	15	15	100	79.6	100	202	FR	1	1
RNA (PCR)	Roche, COBAS SARS-CoV-2 test	unk	ORF1ab or E	SENS	1125	1111	98.8	97.9	99.3	31, 52, 53, 76, 169, 178, 202, 210, 229, 246	AT, CH, DE, FR, SI, US(5)	6	10
RNA (PCR)	Roche, COBAS SARS-CoV-2 test	na	ORF1ab or E	SPEC	38	38	100	90.8	100	76, 298	CH, FR	2	2
RNA (PCR)	Roche, LightMix Modular SARS-CoV E/N/RdRP	hospitalised	E	SENS	72	71	98.6	92.5	99.8	313	HK	1	1
RNA (PCR)	Roche, LightMix Modular SARS-CoV E/N/RdRP	unk	E	SENS	82	73	89	80.4	94.1	168, 240	JP, SI	2	2
RNA (PCR)	Roche, LightMix Modular SARS-CoV E/N/RdRP	unk	N	SENS	82	56	68.3	57.6	77.4	168, 240	JP, SI	2	2
RNA (PCR)	Roche, LightMix Modular SARS-CoV E/N/RdRP	unk	RdRP	SENS	82	43	52.4	41.8	62.9	168, 240	JP, SI	2	2
RNA (PCR)	SD BioSensor, Standard M nCoV Real-Time Detection Kit	unk	E	SENS	68	68	100	94.7	100	195, 233	CH, PL	2	2
RNA (PCR)	SD BioSensor, Standard M nCoV Real-Time Detection Kit	na	E	SPEC	100	97	97	91.5	99	195	CH	1	1
RNA (PCR)	SD BioSensor, Standard M nCoV Real-Time Detection Kit	unk	ORF1ab	SENS	50	50	100	92.9	100	195	CH	1	1
RNA (PCR)	SD BioSensor, Standard M nCoV Real-Time Detection Kit	na	ORF1ab	SPEC	100	99	99	94.6	99.8	195	CH	1	1
RNA (PCR)	SD BioSensor, Standard M nCoV Real-Time Detection Kit	unk	RdRP	SENS	18	16	88.9	67.2	96.9	233	PL	1	1
RNA (PCR)	SD BioSensor, Standard M nCoV Real-Time Detection Kit	unk	RdRP or E	SENS	18	18	100	82.4	100	233	PL	1	1
RNA (PCR)	Sansure Biotech, 2019-nCoV nucleic acid diagnostic kit	unk	N	SENS	50	50	100	92.9	100	195	CH	1	1
RNA (PCR)	Sansure Biotech, 2019-nCoV nucleic acid diagnostic kit	na	N	SPEC	100	95	95	88.8	97.8	195	CH	1	1
RNA (PCR)	Sansure Biotech, 2019-nCoV nucleic acid diagnostic kit	unk	ORF1ab	SENS	50	50	100	92.9	100	195	CH	1	1
RNA (PCR)	Sansure Biotech, 2019-nCoV nucleic acid diagnostic kit	na	ORF1ab	SPEC	100	100	100	96.3	100	195	CH	1	1
RNA (PCR)	Seegene, Allplex 2019-nCoV assay	unk	E	SENS	80	68	85	75.6	91.2	68, 195, 330	CH, FR, NL	3	3
RNA (PCR)	Seegene, Allplex 2019-nCoV assay	na	E	SPEC	112	112	100	96.7	100	195, 330	CH, NL	2	2
RNA (PCR)	Seegene, Allplex 2019-nCoV assay	unk	E or N	SENS	17	14	82.4	59	93.8	68	FR	1	1
RNA (PCR)	Seegene, Allplex 2019-nCoV assay	unk	N	SENS	67	60	89.6	80	94.8	68, 195	CH, FR	2	2
RNA (PCR)	Seegene, Allplex 2019-nCoV assay	na	N	SPEC	100	100	100	96.3	100	195	CH	1	1
RNA (PCR)	Seegene, Allplex 2019-nCoV assay	unk	RdRP	SENS	80	73	91.3	83	95.7	68, 195, 330	CH, FR, NL	3	3
RNA (PCR)	Seegene, Allplex 2019-nCoV assay	na	RdRP	SPEC	112	112	100	96.7	100	195, 330	CH, NL	2	2
RNA (PCR)	Seegene, Allplex 2019-nCoV assay	unk	RdRP or E	SENS	30	27	90	74.4	96.5	68, 330	FR, NL	2	2
RNA (PCR)	Seegene, Allplex 2019-nCoV assay	na	RdRP or E	SPEC	12	12	100	75.8	100	330	NL	1	1
RNA (PCR)	Seegene, Allplex 2019-nCoV assay	unk	RdRP or E or N	SENS	17	17	100	81.6	100	68	FR	1	1
RNA (PCR)	Seegene, Allplex 2019-nCoV assay	unk	RdRP or E or N	SENS	50	50	100	92.9	100	127	KR	1	1
RNA (PCR)	Seegene, Allplex 2019-nCoV assay	na	RdRP or E or N	SPEC	100	94	94	87.5	97.2	127	KR	1	1
RNA (PCR)	Seegene, Allplex 2019-nCoV assay	unk	RdRP or N	SENS	17	17	100	81.6	100	68	FR	1	1
RNA (PCR)	Seegene, Allplex 2019-nCoV assay	na	RdRP or N	SPEC	195	195	100	98.1	100	203	UK	1	1
RNA (PCR)	Shanghai Kehua Bio-Engineering, KHB Diagnostic kit for SARS-CoV-2 Nucleic Acid (Real-time PCR)	unk	E	SENS	50	50	100	92.9	100	195	CH	1	1
RNA (PCR)	Shanghai Kehua Bio-Engineering, KHB Diagnostic kit for SARS-CoV-2 Nucleic Acid (Real-time PCR)	na	E	SPEC	100	100	100	96.3	100	195	CH	1	1
RNA (PCR)	Shanghai Kehua Bio-Engineering, KHB Diagnostic kit for SARS-CoV-2 Nucleic Acid (Real-time PCR)	unk	N	SENS	50	50	100	92.9	100	195	CH	1	1
RNA (PCR)	Shanghai Kehua Bio-Engineering, KHB Diagnostic kit for SARS-CoV-2 Nucleic Acid (Real-time PCR)	na	N	SPEC	100	100	100	96.3	100	195	CH	1	1
RNA (PCR)	Shanghai Kehua Bio-Engineering, KHB Diagnostic kit for SARS-CoV-2 Nucleic Acid (Real-time PCR)	unk	ORF1ab	SENS	50	50	100	92.9	100	195	CH	1	1
RNA (PCR)	Shanghai Kehua Bio-Engineering, KHB Diagnostic kit for SARS-CoV-2 Nucleic Acid (Real-time PCR)	na	ORF1ab	SPEC	100	100	100	96.3	100	195	CH	1	1
RNA (PCR)	SolGent, DiaPlexQ Novel Coronavirus (2019-nCoV) Detection Kit	unk	N	SENS	21	19	90.5	71.1	97.3	199	PL	1	1
RNA (PCR)	SolGent, DiaPlexQ Novel Coronavirus (2019-nCoV) Detection Kit	unk	ORF1ab	SENS	21	19	90.5	71.1	97.3	199	PL	1	1
RNA (PCR)	SolGent, DiaPlexQ Novel Coronavirus (2019-nCoV) Detection Kit	unk	ORF1ab or N	SENS	27	21	77.8	59.2	89.4	199	PL	1	1
RNA (PCR)	ThermoFisher, TaqPath COVID-19 CE-IVD RT-PCR Kit V2	unk	ORF1ab or S or N	SENS	118	108	91.5	85.1	95.3	168, 195	CH, JP	2	2
RNA (PCR)	ThermoFisher, TaqPath COVID-19 CE-IVD RT-PCR Kit V2	na	ORF1ab or S or N	SPEC	100	100	100	96.3	100	195	CH	1	1
RNA (PCR)	Tibmolbiol, SARS-CoV (COVID19) E-gene	unk	E	SENS	65	65	100	94.4	100	195, 204	CH, UK	2	2
RNA (PCR)	Tibmolbiol, SARS-CoV (COVID19) E-gene	na	E	SPEC	250	250	100	98.5	100	195, 204	CH, UK	2	2
RNA (PCR)	Vela Diagnostics, ViroKey SARS-CoV-2 RT-PCR Test	unk	ORF1ab	SENS	50	50	100	92.9	100	195	CH	1	1
RNA (PCR)	Vela Diagnostics, ViroKey SARS-CoV-2 RT-PCR Test	na	ORF1ab	SPEC	100	100	100	96.3	100	195	CH	1	1
RNA (PCR)	Vela Diagnostics, ViroKey SARS-CoV-2 RT-PCR Test	unk	RdRP	SENS	50	47	94	83.8	97.9	195	CH	1	1
RNA (PCR)	Vela Diagnostics, ViroKey SARS-CoV-2 RT-PCR Test	na	RdRP	SPEC	100	100	100	96.3	100	195	CH	1	1
RNA (PCR, POC)	Cepheid, GeneXpert Xpert Xpress SARS-CoV-2	unk	E or N	SENS	427	422	98.8	97.3	99.5	21, 31, 76, 140, 178, 189, 190, 232, 239, 266, 276, 300, 328	BE, CH, CY, DE, FI, FR, NL, SE, US(5)	9	13
RNA (PCR, POC)	Cepheid, GeneXpert Xpert Xpress SARS-CoV-2	unk	E or N	SENS	45	44	97.8	88.4	99.6	104	US	1	1
RNA (PCR, POC)	Cepheid, GeneXpert Xpert Xpress SARS-CoV-2	na	E or N	SPEC	18	18	100	82.4	100	76, 189, 239	BE, CH, SE	3	3
RNA (PCR, POC)	Cepheid, GeneXpert Xpert Xpress SARS-CoV-2	na	E or N	SPEC	45	43	95.6	85.2	98.8	104	US	1	1
RNA (PCR, POC)	Mesa Biotech, Accula RSV Molecular POCT	unk	N	SENS	50	34	68	54.2	79.2	87	US	1	1
RNA (PCR, POC)	Mesa Biotech, Accula RSV Molecular POCT	unk	N	SENS	28	27	96.4	82.3	99.4	133	CN	1	1
RNA (PCR, POC)	Mesa Biotech, Accula RSV Molecular POCT	na	N	SPEC	104	104	100	96.4	100	133	CN	1	1
RNA (PCR, POC)	MiCo BioMed, Coronavirus disease 2019(COVID-19) Detection Kit	hospitalised	ORF3a or N	SENS	33	22	66.7	49.6	80.2	70	EC	1	1
RNA (PCR, POC)	Mobidiag, Novodiag COVID-19	unk	ORF1ab or N	SENS	61	57	93.4	84.3	97.4	140	FI	1	1
RNA (TMA-DKA)	Hologic, Aptima SARS-CoV-2 Assay (Panther System)	unk	ORF1ab	SENS	245	232	94.7	91.1	96.9	239, 260, 283	BE, FR, US	3	3
RNA (TMA-DKA)	Hologic, Aptima SARS-CoV-2 Assay (Panther System)	unk	ORF1ab	SENS	115	115	100	96.8	100	113	US	1	1
RNA (TMA-DKA)	Hologic, Aptima SARS-CoV-2 Assay (Panther System)	na	ORF1ab	SPEC	62	62	100	94.2	100	239	BE	1	1
RNA (TMA-DKA)	Hologic, Aptima SARS-CoV-2 Assay (Panther System)	na	ORF1ab	SPEC	105	104	99	94.8	99.8	113	US	1	1
